# Supplementary material for: KAT2A/KAT2B-targeted acetylome reveals a role for PLK4 acetylation in preventing centrosome amplification
Source: Nat Commun. 2016 Oct 31;7:13227. doi: 10.1038/ncomms13227 (PMC5095585; doi:10.1038/ncomms13227)
Supplement: Supplementary Data 1 — PKAT2A/KAT2B-dependent acetylome data [file ncomms13227-s2.xlsx]

## Sheet: Supp data 1a
Supplementary Data Table 1a : List of KAT2A/2B-dependent human protein targets (398 proteins). From left to right, columns report: 1) Uniprot identifier 2) Gene name 3) Protein description.
Uniprot ID	Gene name	Description
Q86UK0	ABCA12	ATP-binding cassette sub-family A member 12
Q86UQ4	ABCA13	ATP-binding cassette sub-family A member 13
Q9H845	ACAD9	Acyl-CoA dehydrogenase family member 9, mitochondrial
P13686	ACP5	Tartrate-resistant acid phosphatase type 5
O43707	ACTN4	Alpha-actinin-4
Q9GZN1	ACTR6	Actin-related protein 6
Q9UKF2	ADAM30	Disintegrin and metalloproteinase domain-containing protein 30
P40394	ADH7	Alcohol dehydrogenase class 4 mu/sigma chain
P55263	ADK	Adenosine kinase
Q9Y4W6	AFG3L2	AFG3-like protein 2
Q8TF27	AGAP11	Arf-GAP with GTPase, ANK repeat and PH domain-containing protein 11
Q8N302	AGGF1	Angiogenic factor with G patch and FHA domains 1
Q719I0	AHSA2	Activator of 90 kDa heat shock protein ATPase homolog 2
O14862	AIM2	Interferon-inducible protein AIM2
O60218	AKR1B10	Aldo-keto reductase family 1 member B10
Q8IZ83	ALDH16A1	Aldehyde dehydrogenase family 16 member A1
Q8TCU4	ALMS1	Alstrom syndrome protein 1
Q8N7J2	AMER2	APC membrane recruitment protein 2
Q86XL3	ANKLE2	Ankyrin repeat and LEM domain-containing protein 2
Q8N6S4	ANKRD13C	Ankyrin repeat domain-containing protein 13C
O75179	ANKRD17	Ankyrin repeat domain-containing protein 17
Q5SQ80	ANKRD20A2	Ankyrin repeat domain-containing protein 20A2
A6QL64	ANKRD36	Ankyrin repeat domain-containing protein 36A
Q5JPF3	ANKRD36C	Ankyrin repeat domain-containing protein 36C
Q9ULJ7	ANKRD50	Ankyrin repeat domain-containing protein 50
A1A5B4	ANO9	Anoctamin-9
Q8N6H7	ARFGAP2	ADP-ribosylation factor GTPase-activating protein 2
Q9Y6D6	ARFGEF1	Brefeldin A-inhibited guanine nucleotide-exchange protein 1
P29374	ARID4A	AT-rich interactive domain-containing protein 4A
O95260	ATE1	Arginyl-tRNA--protein transferase 1
Q6VMQ6	ATF7IP	Activating transcription factor 7-interacting protein 1
O75787	ATP6AP2	Renin receptor
Q9Y5K8	ATP6V1D	V-type proton ATPase subunit D
O75366	AVIL	Advillin
Q9UHQ4	BCAP29	B-cell receptor-associated protein 29
P51572	BCAP31	B-cell receptor-associated protein 31
Q5H9F3	BCORL1	BCL-6 corepressor-like protein 1
Q12830	BPTF	Nucleosome-remodeling factor subunit BPTF
O60885	BRD4	Bromodomain-containing protein 4
Q96C57	C12orf43	Uncharacterized protein C12orf43
Q9HB71	CACYBP	Calcyclin-binding protein
Q13557	CAMK2D	Calcium/calmodulin-dependent protein kinase type II subunit delta
P17655	CAPN2	Calpain-2 catalytic subunit
Q8TBZ0	CCDC110	Coiled-coil domain-containing protein 110
A2RUR9	CCDC144A	Coiled-coil domain-containing protein 144A
Q6PII3	CCDC174	Coiled-coil domain-containing protein 174
Q9P1Z9	CCDC180	Coiled-coil domain-containing protein 180
Q5T5S1	CCDC183	Coiled-coil domain-containing protein 183
Q8IWP9	CCDC28A	Coiled-coil domain-containing protein 28A
Q9P031	CCDC59	Thyroid transcription factor 1-associated protein 26
Q76M96	CCDC80	Coiled-coil domain-containing protein 80
P55289	CDH12	Cadherin-12
P27544	CERS1	Ceramide synthase 1
P13569	CFTR	Cystic fibrosis transmembrane conductance regulator
P01215	CGA	Glycoprotein hormones alpha chain
Q9P2M7	CGN	Cingulin
Q13111	CHAF1A	Chromatin assembly factor 1 subunit A
Q96AQ7	CIDEC	Cell death activator CIDE-3
Q07065	CKAP4	Cytoskeleton-associated protein 4
Q9BT09	CNPY3	Protein canopy homolog 3
P25067	COL8A2	Collagen alpha-2(VIII) chain
Q5HYK3	COQ5	2-methoxy-6-polyprenyl-1,4-benzoquinol methylase, mitochondrial
Q96A23	CPNE4	Copine-4
Q6PD62	CTR9	RNA polymerase-associated protein CTR9 homolog
Q8TB03	CXorf38	Uncharacterized protein CXorf38
Q96F07	CYFIP2	Cytoplasmic FMR1-interacting protein 2
Q9NS75	CYSLTR2	Cysteinyl leukotriene receptor 2
P11182	DBT	Lipoamide acyltransferase component of branched-chain alpha-keto acid dehydrogenase complex, mitochondrial
Q8N568	DCLK2	Serine/threonine-protein kinase DCLK2
Q5T1V6	DDX59	Probable ATP-dependent RNA helicase DDX59
Q5VZ89	DENND4C	DENN domain-containing protein 4C
Q86XP1	DGKH	Diacylglycerol kinase eta
Q15398	DLGAP5	Disks large-associated protein 5
Q8TDJ6	DMXL2	DmX-like protein 2
P51530	DNA2	DNA replication ATP-dependent helicase/nuclease DNA2
Q9UI46	DNAI1	Dynein intermediate chain 1, axonemal
O75937	DNAJC8	DnaJ homolog subfamily C member 8
Q96M86	DNHD1	Dynein heavy chain domain-containing protein 1
Q05193	DNM1	Dynamin-1
Q9UQ16	DNM3	Dynamin-3
Q9Y6K1	DNMT3A	DNA (cytosine-5)-methyltransferase 3A
Q8N1I0	DOCK4	Dedicator of cytokinesis protein 4
Q9H7D0	DOCK5	Dedicator of cytokinesis protein 5
Q7L190	DPPA4	Developmental pluripotency-associated protein 4
P15924	DSP	Desmoplakin
Q6XUX3	DSTYK	Dual serine/threonine and tyrosine protein kinase
Q9BY84	DUSP16	Dual specificity protein phosphatase 16
Q8TCX1	DYNC2LI1	Cytoplasmic dynein 2 light intermediate chain 1
Q8IYY4	DZIP1L	Zinc finger protein DZIP1L
Q6P2E9	EDC4	Enhancer of mRNA-decapping protein 4
O43324	EEF1E1	Eukaryotic translation elongation factor 1 epsilon-1
P00533	EGFR	Epidermal growth factor receptor
Q8NDI1	EHBP1	EH domain-binding protein 1
Q08426	EHHADH	Peroxisomal bifunctional enzyme
O60841	EIF5B	Eukaryotic translation initiation factor 5B
Q05BV3	EML5	Echinoderm microtubule-associated protein-like 5
Q16206	ENOX2	Ecto-NOX disulfide-thiol exchanger 2
Q09472	EP300	Histone acetyltransferase p300
Q03468	ERCC6	DNA excision repair protein ERCC-6
Q5T890	ERCC6L2	DNA excision repair protein ERCC-6-like 2
A8K979	ERI2	ERI1 exoribonuclease 2
P63130	ERVK-7	Endogenous retrovirus group K member 7 Gag polyprotein
Q9Y603	ETV7	Transcription factor ETV7
O94988	FAM13A	Protein FAM13A
Q96MY7	FAM161B	Protein FAM161B
Q9NTX9	FAM217B	Protein FAM217B
Q641Q2	FAM21A	WASH complex subunit FAM21A
A1XBS5	FAM92A1	Protein FAM92A1
Q9Y2M0	FAN1	Fanconi-associated nuclease 1
Q9HCM7	FBRSL1	Fibrosin-1-like protein
Q9NWN3	FBXO34	F-box only protein 34
Q2WGJ9	FER1L6	Fer-1-like protein 6
P21802	FGFR2	Fibroblast growth factor receptor 2
Q2V2M9	FHOD3	FH1/FH2 domain-containing protein 3
Q7Z7B0	FILIP1	Filamin-A-interacting protein 1
Q14318	FKBP8	Peptidyl-prolyl cis-trans isomerase FKBP8
Q8N3X1	FNBP4	Formin-binding protein 4
Q92538	GBF1	Golgi-specific brefeldin A-resistance guanine nucleotide exchange factor 1
Q92896	GLG1	Golgi apparatus protein 1
P60983	GMFB	Glia maturation factor beta
Q3T906	GNPTAB	N-acetylglucosamine-1-phosphotransferase subunits alpha/beta
Q53EU6	GPAT3	Glycerol-3-phosphate acyltransferase 3
Q6ZVF9	GPRIN3	G protein-regulated inducer of neurite outgrowth 3
Q4V328	GRIPAP1	GRIP1-associated protein 1
P15170	GSPT1	Eukaryotic peptide chain release factor GTP-binding subunit ERF3A
Q02153	GUCY1B3	Guanylate cyclase soluble subunit beta-1
P51841	GUCY2F	Retinal guanylyl cyclase 2
Q9P0M6	H2AFY2	Core histone macro-H2A.2
P84243	H3F3A	Histone H3.3
P84243	H3F3B	Histone H3.3
Q9BT25	HAUS8	HAUS augmin-like complex subunit 8
P19113	HDC	Histidine decarboxylase
Q9P2D3	HEATR5B	HEAT repeat-containing protein 5B
Q76N89	HECW1	E3 ubiquitin-protein ligase HECW1
Q9BVR0	HERC2P3	Putative HERC2-like protein 3
O00291	HIP1	Huntingtin-interacting protein 1
Q9BW71	HIRIP3	HIRA-interacting protein 3
Q2TB90	HKDC1	Putative hexokinase HKDC1
Q16534	HLF	Hepatic leukemia factor
O15347	HMGB3	High mobility group protein B3
P05114	HMGN1	Non-histone chromosomal protein HMG-14
Q9UPZ3	HPS5	Hermansky-Pudlak syndrome 5 protein
P14060	HSD3B1	3 beta-hydroxysteroid dehydrogenase/Delta 5-->4-isomerase type 1
P08238	HSP90AB1	Heat shock protein HSP 90-beta
P14625	HSP90B1	Endoplasmin
O75054	IGSF3	Immunoglobulin superfamily member 3
Q14005	IL16	Pro-interleukin-16
Q96CB8	INTS12	Integrator complex subunit 12
Q9ULR0	ISY1	Pre-mRNA-splicing factor ISY1 homolog
P38570	ITGAE	Integrin alpha-E
Q14643	ITPR1	Inositol 1,4,5-trisphosphate receptor type 1
Q14571	ITPR2	Inositol 1,4,5-trisphosphate receptor type 2
Q9HDC5	JPH1	Junctophilin-1
O15550	KDM6A	Lysine-specific demethylase 6A
Q6ZMT4	KDM7A	Lysine-specific demethylase 7A
Q2M389	KIAA1033	WASH complex subunit 7
Q9BY89	KIAA1671	Uncharacterized protein KIAA1671
Q0VF49	KIAA2012	Uncharacterized protein KIAA2012
P52732	KIF11	Kinesin-like protein KIF11
Q96L93	KIF16B	Kinesin-like protein KIF16B
Q9P2E2	KIF17	Kinesin-like protein KIF17
O60333	KIF1B	Kinesin-like protein KIF1B
Q86VH2	KIF27	Kinesin-like protein KIF27
Q8IZD2	KMT2E	Histone-lysine N-methyltransferase 2E
P50748	KNTC1	Kinetochore-associated protein 1
Q496Y0	LONRF3	LON peptidase N-terminal domain and RING finger protein 3
Q8NF37	LPCAT1	Lysophosphatidylcholine acyltransferase 1
Q6P1A2	LPCAT3	Lysophospholipid acyltransferase 5
Q96M69	LRGUK	Leucine-rich repeat and guanylate kinase domain-containing protein
Q5T3J3	LRIF1	Ligand-dependent nuclear receptor-interacting factor 1
Q96NW7	LRRC7	Leucine-rich repeat-containing protein 7
A6NJI9	LRRC72	Leucine-rich repeat-containing protein 72
O94822	LTN1	E3 ubiquitin-protein ligase listerin
P07948	LYN	Tyrosine-protein kinase Lyn
Q8N8X9	MAB21L3	Protein mab-21-like 3
Q96QZ7	MAGI1	Membrane-associated guanylate kinase, WW and PDZ domain-containing protein 1
Q56UN5	MAP3K19	Mitogen-activated protein kinase kinase kinase 19
O95819	MAP4K4	Mitogen-activated protein kinase kinase kinase kinase 4
P45984	MAPK9	Mitogen-activated protein kinase 9
Q15691	MAPRE1	Microtubule-associated protein RP/EB family member 1
P27448	MARK3	MAP/microtubule affinity-regulating kinase 3
Q9Y2H9	MAST1	Microtubule-associated serine/threonine-protein kinase 1
Q9UHV7	MED13	Mediator of RNA polymerase II transcription subunit 13
O95402	MED26	Mediator of RNA polymerase II transcription subunit 26
Q6ZW33	MICALCL	MICAL C-terminal-like protein
Q29980	MICB	MHC class I polypeptide-related sequence B
Q969V6	MKL1	MKL/myocardin-like protein 1
Q9H306	MMP27	Matrix metalloproteinase-27
P08254	MMP3	Stromelysin-1
P50219	MNX1	Motor neuron and pancreas homeobox protein 1
Q9UBU8	MORF4L1	Mortality factor 4-like protein 1
Q96JB8	MPP4	MAGUK p55 subfamily member 4
A6NES4	MROH2A	Maestro heat-like repeat-containing protein family member 2A
Q9BYD6	MRPL1	39S ribosomal protein L1, mitochondrial
P21757	MSR1	Macrophage scavenger receptor types I and II
O43312	MTSS1	Metastasis suppressor protein 1
Q14896	MYBPC3	Myosin-binding protein C, cardiac-type
Q9UKX3	MYH13	Myosin-13
Q9UKX2	MYH2	Myosin-2
Q9Y623	MYH4	Myosin-4
P12883	MYH7	Myosin-7
P13535	MYH8	Myosin-8
Q96JP2	MYO15B	Unconventional myosin-XVB
Q9NQX4	MYO5C	Unconventional myosin-Vc
Q86UW6	N4BP2	NEDD4-binding protein 2
A2RRP1	NBAS	Neuroblastoma-amplified sequence
Q6P3W6	NBPF10	Neuroblastoma breakpoint family member 10
P42695	NCAPD3	Condensin-2 complex subunit D3
O14513	NCKAP5	Nck-associated protein 5
Q15788	NCOA1	Nuclear receptor coactivator 1
P46934	NEDD4	E3 ubiquitin-protein ligase NEDD4
Q8TAT5	NEIL3	Endonuclease 8-like 3
Q7Z628	NET1	Neuroepithelial cell-transforming gene 1 protein
Q16236	NFE2L2	Nuclear factor erythroid 2-related factor 2
Q9Y2I6	NINL	Ninein-like protein
P30414	NKTR	NK-tumor recognition protein
Q86WI3	NLRC5	Protein NLRC5
Q9HAN9	NMNAT1	Nicotinamide/nicotinic acid mononucleotide adenylyltransferase 1
Q86SE8	NPM2	Nucleoplasmin-2
P48552	NRIP1	Nuclear receptor-interacting protein 1
O15381	NVL	Nuclear valosin-containing protein-like
Q9NX40	OCIAD1	OCIA domain-containing protein 1
O43749	OR1F1	Olfactory receptor 1F1
Q13416	ORC2	Origin recognition complex subunit 2
Q9BXW6	OSBPL1A	Oxysterol-binding protein-related protein 1
Q86VP3	PACS2	Phosphofurin acidic cluster sorting protein 2
Q86YC2	PALB2	Partner and localizer of BRCA2
Q8TEW0	PARD3	Partitioning defective 3 homolog
Q460N5	PARP14	Poly [ADP-ribose] polymerase 14
Q96IZ0	PAWR	PRKC apoptosis WT1 regulator protein
P40425	PBX2	Pre-B-cell leukemia transcription factor 2
P09619	PDGFRB	Platelet-derived growth factor receptor beta
Q14554	PDIA5	Protein disulfide-isomerase A5
Q9NTI5	PDS5B	Sister chromatid cohesion protein PDS5 homolog B
O15018	PDZD2	PDZ domain-containing protein 2
Q8NEN9	PDZD8	PDZ domain-containing protein 8
Q5T2W1	PDZK1	Na(+)/H(+) exchange regulatory cofactor NHE-RF3
O15055	PER2	Period circadian protein homolog 2
Q86YI8	PHF13	PHD finger protein 13
Q86SQ0	PHLDB2	Pleckstrin homology-like domain family B member 2
Q9NRD5	PICK1	PRKCA-binding protein
Q92521	PIGB	GPI mannosyltransferase 3
P48426	PIP4K2A	Phosphatidylinositol 5-phosphate 4-kinase type-2 alpha
Q9HAU0	PLEKHA5	Pleckstrin homology domain-containing family A member 5
A6NEE1	PLEKHD1	Pleckstrin homology domain-containing family D member 1
Q9NYY3	PLK2	Serine/threonine-protein kinase PLK2
O00444	PLK4	Serine/threonine-protein kinase PLK4
O43157	PLXNB1	Plexin-B1
Q9NP80	PNPLA8	Calcium-independent phospholipase A2-gamma
P06746	POLB	DNA polymerase beta
Q7Z5Q5	POLN	DNA polymerase nu
Q6S5H4	POTEB	POTE ankyrin domain family member B
Q6S8J3	POTEE	POTE ankyrin domain family member E
P0CG38	POTEI	POTE ankyrin domain family member I
O75145	PPFIA3	Liprin-alpha-3
P30154	PPP2R1B	Serine/threonine-protein phosphatase 2A 65 kDa regulatory subunit A beta isoform
O75626	PRDM1	PR domain zinc finger protein 1
Q9NQV7	PRDM9	Histone-lysine N-methyltransferase PRDM9
Q9Y255	PRELID1	PRELI domain-containing protein 1, mitochondrial
P41743	PRKCI	Protein kinase C iota type
Q13237	PRKG2	cGMP-dependent protein kinase 2
P48634	PRRC2A	Protein PRRC2A
Q99460	PSMD1	26S proteasome non-ATPase regulatory subunit 1
Q12923	PTPN13	Tyrosine-protein phosphatase non-receptor type 13
Q9H3S7	PTPN23	Tyrosine-protein phosphatase non-receptor type 23
Q92729	PTPRU	Receptor-type tyrosine-protein phosphatase U
Q96PZ0	PUS7	Pseudouridylate synthase 7 homolog
Q13610	PWP1	Periodic tryptophan protein 1 homolog
Q6WKZ4	RAB11FIP1	Rab11 family-interacting protein 1
O14827	RASGRF2	Ras-specific guanine nucleotide-releasing factor 2
P06400	RB1	Retinoblastoma-associated protein
O95980	RECK	Reversion-inducing cysteine-rich protein with Kazal motifs
O00212	RHOD	Rho-related GTP-binding protein RhoD
Q86XS8	RNF130	E3 ubiquitin-protein ligase RNF130
Q9ULK6	RNF150	RING finger protein 150
Q96LT9	RNPC3	RNA-binding protein 40
P56715	RP1	Oxygen-regulated protein 1
P62906	RPL10A	60S ribosomal protein L10a
P83731	RPL24	60S ribosomal protein L24
P61353	RPL27	60S ribosomal protein L27
P39023	RPL3	60S ribosomal protein L3
P62899	RPL31	60S ribosomal protein L31
Q9Y3U8	RPL36	60S ribosomal protein L36
P62269	RPS18	40S ribosomal protein S18
Q15349	RPS6KA2	Ribosomal protein S6 kinase alpha-2
Q9NYV6	RRN3	RNA polymerase I-specific transcription initiation factor RRN3
Q8N2Y8	RUSC2	Iporin
Q92736	RYR2	Ryanodine receptor 2
P29034	S100A2	Protein S100-A2
Q9BXA9	SALL3	Sal-like protein 3
P49591	SARS	Serine--tRNA ligase, cytoplasmic
Q9UPN6	SCAF8	Protein SCAF8
P35499	SCN4A	Sodium channel protein type 4 subunit alpha
Q0VDG4	SCRN3	Secernin-3
Q8IX30	SCUBE3	Signal peptide, CUB and EGF-like domain-containing protein 3
Q96C92	SDCCAG3	Serologically defined colon cancer antigen 3
Q5TEA6	SEL1L2	Protein sel-1 homolog 2
O75920	SERF1A	Small EDRK-rich factor 1
O75920	SERF1B	Small EDRK-rich factor 1
Q86U17	SERPINA11	Serpin A11
Q86TU7	SETD3	Histone-lysine N-methyltransferase setd3
Q12874	SF3A3	Splicing factor 3A subunit 3
Q99961	SH3GL1	Endophilin-A2
Q86YT5	SLC13A5	Solute carrier family 13 member 5
Q8TAD4	SLC30A5	Zinc transporter 5
Q9Y6R1	SLC4A4	Electrogenic sodium bicarbonate cotransporter 1
Q8IYM2	SLFN12	Schlafen family member 12
Q9HCE7	SMURF1	E3 ubiquitin-protein ligase SMURF1
Q9NRH2	SNRK	SNF-related serine/threonine-protein kinase
Q13573	SNW1	SNW domain-containing protein 1
O60749	SNX2	Sorting nexin-2
O14544	SOCS6	Suppressor of cytokine signaling 6
Q96EA4	SPDL1	Protein Spindly
Q8NEF9	SRFBP1	Serum response factor-binding protein 1
Q96SB4	SRPK1	SRSF protein kinase 1
P08240	SRPRA	Signal recognition particle receptor subunit alpha
Q14714	SSPN	Sarcospan
Q08945	SSRP1	FACT complex subunit SSRP1
Q7RTT3	SSX9	Protein SSX9
P42229	STAT5A	Signal transducer and activator of transcription 5A
Q13043	STK4	Serine/threonine-protein kinase 4
Q8N412	STPG2	Sperm-tail PG-rich repeat-containing protein 2
O00186	STXBP3	Syntaxin-binding protein 3
Q8IWZ8	SUGP1	SURP and G-patch domain-containing protein 1
O00267	SUPT5H	Transcription elongation factor SPT5
Q8IZU3	SYCP3	Synaptonemal complex protein 3
O15056	SYNJ2	Synaptojanin-2
O15061	SYNM	Synemin
Q8N9I0	SYT2	Synaptotagmin-2
Q9H2B2	SYT4	Synaptotagmin-4
Q96C24	SYTL4	Synaptotagmin-like protein 4
P21675	TAF1	Transcription initiation factor TFIID subunit 1
Q8IZX4	TAF1L	Transcription initiation factor TFIID subunit 1-like
Q9NUY8	TBC1D23	TBC1 domain family member 23
O75764	TCEA3	Transcription elongation factor A protein 3
Q8IYF1	TCEB3B	RNA polymerase II transcription factor SIII subunit A2
O14776	TCERG1	Transcription elongation regulator 1
Q8N6V9	TEX9	Testis-expressed sequence 9 protein
P35590	TIE1	Tyrosine-protein kinase receptor Tie-1
P29401	TKT	Transketolase
Q9Y4G6	TLN2	Talin-2
Q9BXR5	TLR10	Toll-like receptor 10
Q96EY4	TMA16	Translation machinery-associated protein 16
C9JQI7	TMEM232	Transmembrane protein 232
Q5GJ75	TNFAIP8L3	Tumor necrosis factor alpha-induced protein 8-like protein 3
O75509	TNFRSF21	Tumor necrosis factor receptor superfamily member 21
P63316	TNNC1	Troponin C, slow skeletal and cardiac muscles
Q9Y2B4	TP53TG5	TP53-target gene 5 protein
P06753	TPM3	Tropomyosin alpha-3 chain
P56180	TPTE	Putative tyrosine-protein phosphatase TPTE
Q9UPN9	TRIM33	E3 ubiquitin-protein ligase TRIM33
O75962	TRIO	Triple functional domain protein
Q7Z4N2	TRPM1	Transient receptor potential cation channel subfamily M member 1
Q6ZSZ6	TSHZ1	Teashirt homolog 1
Q6IQ55	TTBK2	Tau-tubulin kinase 2
Q7Z4L5	TTC21B	Tetratricopeptide repeat protein 21B
Q96NG3	TTC25	Tetratricopeptide repeat protein 25
Q6PGP7	TTC37	Tetratricopeptide repeat protein 37
Q15361	TTF1	Transcription termination factor 1
Q9UNY4	TTF2	Transcription termination factor 2
A6NNM8	TTLL13P	Tubulin polyglutamylase TTLL13P
Q8N841	TTLL6	Tubulin polyglutamylase TTLL6
P40222	TXLNA	Alpha-taxilin
Q9NYU2	UGGT1	UDP-glucose:glycoprotein glucosyltransferase 1
Q9NYU1	UGGT2	UDP-glucose:glycoprotein glucosyltransferase 2
P16662	UGT2B7	UDP-glucuronosyltransferase 2B7
Q3SY77	UGT3A2	UDP-glucuronosyltransferase 3A2
Q8N2C7	UNC80	Protein unc-80 homolog
Q13107	USP4	Ubiquitin carboxyl-terminal hydrolase 4
Q96K76	USP47	Ubiquitin carboxyl-terminal hydrolase 47
Q93008	USP9X	Probable ubiquitin carboxyl-terminal hydrolase FAF-X
Q9BVJ6	UTP14A	U3 small nucleolar RNA-associated protein 14 homolog A
Q86V25	VASH2	Vasohibin-2
Q96JH7	VCPIP1	Deubiquitinating protein VCIP135
Q14119	VEZF1	Vascular endothelial zinc finger 1
P01282	VIP	VIP peptides
Q7Z7G8	VPS13B	Vacuolar protein sorting-associated protein 13B
Q8IZQ1	WDFY3	WD repeat and FYVE domain-containing protein 3
Q8IV35	WDR49	WD repeat-containing protein 49
Q3MJ13	WDR72	WD repeat-containing protein 72
P30291	WEE1	Wee1-like protein kinase
O95785	WIZ	Protein Wiz
Q6AWC2	WWC2	Protein WWC2
O14980	XPO1	Exportin-1
Q5SVQ8	ZBTB41	Zinc finger and BTB domain-containing protein 41
Q8WU90	ZC3H15	Zinc finger CCCH domain-containing protein 15
Q9UPT8	ZC3H4	Zinc finger CCCH domain-containing protein 4
Q8N3Z6	ZCCHC7	Zinc finger CCHC domain-containing protein 7
Q8TCF1	ZFAND1	AN1-type zinc finger protein 1
O60293	ZFC3H1	Zinc finger C3H1 domain-containing protein
Q96JP5	ZFP91	E3 ubiquitin-protein ligase ZFP91
Q96JM2	ZNF462	Zinc finger protein 462
Q92618	ZNF516	Zinc finger protein 516
Q7Z570	ZNF804A	Zinc finger protein 804A
O60290	ZNF862	Zinc finger protein 862
Q9P2E3	ZNFX1	NFX1-type zinc finger-containing protein 1
O95218	ZRANB2	Zinc finger Ran-binding domain-containing protein 2
Q86W11	ZSCAN30	Zinc finger and SCAN domain-containing protein 30

## Sheet: Supp data 1b
Supplementary Table 1b : List of GO terms / Biological processes enriched at a FDR<1% in the list of 398 KAT2A/2B-dependent acetylated proteins. The GO term analysis was conducted using Manteia (ref 35). The p-value indicates the significance of the enrichment for a given GO term, as compared to the human proteome. The proteins associated with each of these GO terms are listed.
Headers description : Gene name / Uniprot ID /Description/ p-value
GO:007025, actin-mediated cell contraction (Pval=1.08E-06)
MYH7 / P12883 / myosin, heavy chain 7, cardiac muscle, beta
MYH8 / P13535 / myosin, heavy chain 8, skeletal muscle, perinatal
TNNC1 / P63316 / troponin C type 1 (slow)
RYR2 / Q92736 / ryanodine receptor 2 (cardiac)
CAMK2D / Q13557 / calcium/calmodulin-dependent protein kinase II delta
MYH2 / Q9UKX2 / myosin, heavy chain 2, skeletal muscle, adult
MYH4 / Q9Y623 / myosin, heavy chain 4, skeletal muscle
PARD3 / Q8TEW0 / par-3 family cell polarity regulator
TPM3 / P06753 / tropomyosin 3
DSP / P15924 / desmoplakin
MYBPC3 / Q14896 / myosin binding protein C, cardiac
GO:0006325, Chromatin Organization (Pval=2.22E-06)
HMGN1 / P05114 / high mobility group nucleosome binding domain 1
PRDM9 / Q9NQV7 / PR domain containing 9
SRPK1 / Q96SB4 / SRSF protein kinase 1
NCOA1 / Q15788 / nuclear receptor coactivator 1
BCORL1 / Q5H9F3 / BCL6 corepressor-like 1
TTF1 / Q15361 / transcription termination factor, RNA polymerase I
KDM7A / Q6ZMT4 / lysine (K)-specific demethylase 7A
CTR9 / Q6PD62 / CTR9, Paf1/RNA polymerase II complex component
PHF13 / Q86YI8 / PHD finger protein 13
KDM6A / O15550 / lysine (K)-specific demethylase 6A
BPTF / Q12830 / bromodomain PHD finger transcription factor
SNW1 / Q13573 / SNW domain containing 1
HIRIP3 / Q9BW71 / HIRA interacting protein 3
NPM2 / Q86SE8 / nucleophosmin/nucleoplasmin 2
ZNF462 / Q96JM2 / zinc finger protein 462
PER2 / O15055 / period circadian clock 2
TAF1 / P21675 / TAF1 RNA polymerase II, TATA box binding protein (TBP)-associated factor, 250kDa
DNMT3A / Q9Y6K1 / DNA (cytosine-5-)-methyltransferase 3 alpha
SUPT5H / O00267 / suppressor of Ty 5 homolog (S. cerevisiae)
CAMK2D / Q13557 / calcium/calmodulin-dependent protein kinase II delta
KMT2E / Q8IZD2 / lysine (K)-specific methyltransferase 2E
ARID4A / P29374 / AT rich interactive domain 4A (RBP1-like)
H3F3A / P84243 / H3 histone, family 3A
H2AFY2 / Q9P0M6 / H2A histone family, member Y2
SETD3 / Q86TU7 / SET domain containing 3
CHAF1A / Q13111 / chromatin assembly factor 1, subunit A (p150)
SYCP3 / Q8IZU3 / synaptonemal complex protein 3
H3F3B / P84243 / H3 histone, family 3B (H3.3B)
EP300 / Q09472 / E1A binding protein p300
MORF4L1 / Q9UBU8 / mortality factor 4 like 1
TAF1L / Q8IZX4 / TAF1 RNA polymerase II, TATA box binding protein (TBP)-associated factor, 210kDa-like
BRD4 / O60885 / bromodomain containing 4
RB1 / P06400 / retinoblastoma 1
GO:0006354, DNA-templated transcription elongation (Pval=0.0001789331)
BRD4 / O60885 / bromodomain containing 4
HMGN1 / P05114 / high mobility group nucleosome binding domain 1
CKAP4 / Q07065 / cytoskeleton-associated protein 4
TCEA3 / O75764 / transcription elongation factor A (SII), 3
TCEB3B / Q8IYF1 / transcription elongation factor B polypeptide 3B (elongin A2)
ERCC6 / Q03468 / excision repair cross-complementation group 6
CTR9 / Q6PD62 / CTR9, Paf1/RNA polymerase II complex component
SUPT5H / O00267 / suppressor of Ty 5 homolog (S. cerevisiae)
GO:0006366 , Transcription from RNA-Pol II promoter (Pval=0.0009105559)
HMGN1 / P05114 / high mobility group nucleosome binding domain 1
PRDM9 / Q9NQV7 / PR domain containing 9
TCEA3 / O75764 / transcription elongation factor A (SII), 3
ETV7 / Q9Y603 / ets variant 7
NCOA1 / Q15788 / nuclear receptor coactivator 1
TRIM33 / Q9UPN9 / tripartite motif containing 33
FKBP8 / Q14318 / FK506 binding protein 8, 38kDa
NFE2L2 / Q16236 / nuclear factor, erythroid 2-like 2
NRIP1 / P48552 / nuclear receptor interacting protein 1
NEDD4 / P46934 / neural precursor cell expressed, developmentally down-regulated 4, E3 ubiquitin protein ligase
TTC21B / Q7Z4L5 / tetratricopeptide repeat domain 21B
TTF2 / Q9UNY4 / transcription termination factor, RNA polymerase II
USP9X / Q93008 / ubiquitin specific peptidase 9, X-linked
SMURF1 / Q9HCE7 / SMAD specific E3 ubiquitin protein ligase 1
ERCC6 / Q03468 / excision repair cross-complementation group 6
CTR9 / Q6PD62 / CTR9, Paf1/RNA polymerase II complex component
PRDM1 / O75626 / PR domain containing 1, with ZNF domain
BPTF / Q12830 / bromodomain PHD finger transcription factor
SNW1 / Q13573 / SNW domain containing 1
MNX1 / P50219 / motor neuron and pancreas homeobox 1
NLRC5 / Q86WI3 / NLR family, CARD domain containing 5
ZNF462 /Q96JM2 / zinc finger protein 462
PER2 / O15055 / period circadian clock 2
PBX2 / P40425 / pre-B-cell leukemia homeobox 2
TAF1 / P21675 / TAF1 RNA polymerase II, TATA box binding protein (TBP)-associated factor, 250kDa
WWC2 / Q6AWC2 / WW and C2 domain containing 2
DNMT3A / Q9Y6K1 / DNA (cytosine-5-)-methyltransferase 3 alpha
SUPT5H / O00267 / suppressor of Ty 5 homolog (S. cerevisiae)
MED26 / O95402 / mediator complex subunit 26
STAT5A /P42229 / signal transducer and activator of transcription 5A
CGA / P01215 / glycoprotein hormones, alpha polypeptide
FGFR2 / P21802 / fibroblast growth factor receptor 2
Q8IYF1 / TCEB3B / transcription elongation factor B polypeptide 3B (elongin A2)
CAMK2D / Q13557 / calcium/calmodulin-dependent protein kinase II delta
O14776 / TCERG1 / transcription elongation regulator 1
ARID4A / P29374 / AT rich interactive domain 4A (RBP1-like)
VEZF1 / Q14119 / vascular endothelial zinc finger 1
H2AFY2 / Q9P0M6 / H2A histone family, member Y2
RYR2 / Q92736 / ryanodine receptor 2 (cardiac)
SETD3 / Q86TU7 / SET domain containing 3
MED13 / Q9UHV7 / mediator complex subunit 13
EGFR / P00533 / epidermal growth factor receptor
EP300 / Q09472 / E1A binding protein p300
ATF7IP / Q6VMQ6 / activating transcription factor 7 interacting protein
TAF1L / Q8IZX4 / TAF1 RNA polymerase II, TATA box binding protein (TBP)-associated factor, 210kDa-like
BRD4 / O60885 / bromodomain containing 4
XPO1 / O14980 / exportin 1
ORC2 / Q13416 / origin recognition complex, subunit 2
MKL1 / Q969V6 / megakaryoblastic leukemia (translocation) 1
HLF / Q16534 / hepatic leukemia factor
SSRP1 / Q08945 / structure specific recognition protein 1
RB1 / P06400 / retinoblastoma 1
PAWR / Q96IZ0 / PRKC, apoptosis, WT1, regulator
GO:0034968, Histone lysine methylation (Pval=0.001252007)
KDM6A / O15550 / lysine (K)-specific demethylase 6A
KMT2E / Q8IZD2 / lysine (K)-specific methyltransferase 2E
SNW1 / Q13573 / SNW domain containing 1
PRDM9 / Q9NQV7 / PR domain containing 9
ARID4A / P29374 / AT rich interactive domain 4A (RBP1-like)
SETD3 / Q86TU7 / SET domain containing 3
CTR9 / Q6PD62 / CTR9, Paf1/RNA polymerase II complex component
GO:0000278, Mitotic cell cycle (Pval=0.001540853)
PLK2 / Q9NYY3 / polo-like kinase 2
NCAPD3 / P42695 / non-SMC condensin II complex, subunit D3
PDS5B / Q9NTI5 / PDS5, regulator of cohesion maintenance, homolog B (S. cerevisiae)
MAPRE1 / Q15691 / microtubule-associated protein, RP/EB family, member 1
ALMS1 / Q8TCU4 / Alstrom syndrome 1
ANKLE2 / Q86XL3 / ankyrin repeat and LEM domain containing 2
GSPT1 / P15170 / G1 to S phase transition 1
KIF11 / P52732 / kinesin family member 11
PSMD1 / Q99460 / proteasome (prosome, macropain) 26S subunit, non-ATPase, 1
USP9X / Q93008 / ubiquitin specific peptidase 9, X-linked
WEE1 / P30291 / WEE1 G2 checkpoint kinase
HAUS8 / Q9BT25 / HAUS augmin-like complex, subunit 8
NINL / Q9Y2I6 / ninein-like
PHF13 / Q86YI8 / PHD finger protein 13
DLGAP5 / Q15398 / discs, large (Drosophila) homolog-associated protein 5
KNTC1 / P50748 / kinetochore associated 1
NPM2 / Q86SE8 / nucleophosmin/nucleoplasmin 2
VCPIP1 / Q96JH7 / valosin containing protein (p97)/p47 complex interacting protein 1
STAT5A / P42229 / signal transducer and activator of transcription 5A
FGFR2 / P21802 / fibroblast growth factor receptor 2
CAMK2D / Q13557 / calcium/calmodulin-dependent protein kinase II delta
DNA2 / P51530 / DNA replication helicase/nuclease 2
PLK4 / O00444 / polo-like kinase 4
USP47 / Q96K76 / ubiquitin specific peptidase 47
EGFR / P00533 / epidermal growth factor receptor
EP300 / Q09472 / E1A binding protein p300
PDGFRB / P09619 / platelet-derived growth factor receptor, beta polypeptide
BRD4 / O60885 / bromodomain containing 4
XPO1 / O14980 / exportin 1
ORC2 / Q13416 / origin recognition complex, subunit 2
SPDL1 / Q96EA4 / spindle apparatus coiled-coil protein 1
RB1 / P06400 / retinoblastoma 1
GO:0006284, base-excision repair (Pval=0.001796953)
POLB / P06746 / polymerase (DNA directed), beta
NEIL3 / Q8TAT5 / nei endonuclease VIII-like 3 (E. coli)
DNA2 / P51530 / DNA replication helicase/nuclease 2
USP47 / Q96K76 / ubiquitin specific peptidase 47
ERCC6 / Q03468 / excision repair cross-complementation group 6
GO:0008219, Cell death (Pval=0.003905701)
PLK2 / Q9NYY3 / polo-like kinase 2
EEF1E1 / O43324 / eukaryotic translation elongation factor 1 epsilon 1
BCAP29 / Q9UHQ4 / B-cell receptor-associated protein 29
MAGI1 / Q96QZ7 / membrane associated guanylate kinase, WW and PDZ domain containing 1
POLB / P06746 / polymerase (DNA directed), beta
NCOA1 / Q15788 / nuclear receptor coactivator 1
ITPR1 / Q14643 / inositol 1,4,5-trisphosphate receptor, type 1
FKBP8 / Q14318 / FK506 binding protein 8, 38kDa
STK4 / Q13043 / serine/threonine kinase 4
CACYBP / Q9HB71 / calcyclin binding protein
MAPK9 / P45984 / mitogen-activated protein kinase 9
VIP / P01282 / vasoactive intestinal peptide
NFE2L2 / Q16236 / nuclear factor, erythroid 2-like 2
PALB2 / Q86YC2 / partner and localizer of BRCA2
PSMD1 / Q99460 / proteasome (prosome, macropain) 26S subunit, non-ATPase, 1
ERCC6 / Q03468 / excision repair cross-complementation group 6
P14625 / HSP90B1 / heat shock protein 90kDa beta (Grp94), member 1
TRIO / O75962 / trio Rho guanine nucleotide exchange factor
PRKCI / P41743 / protein kinase C, iota
PPP2R1B / P30154 / protein phosphatase 2, regulatory subunit A, beta
P08238 / HSP90AB1 / heat shock protein 90kDa alpha (cytosolic), class B member 1
SNW1 / Q13573 / SNW domain containing 1
TNFRSF21 / O75509 / tumor necrosis factor receptor superfamily, member 21
CIDEC / Q96AQ7 / cell death-inducing DFFA-like effector c
RPS6KA2 /Q15349 / ribosomal protein S6 kinase, 90kDa, polypeptide 2
KIF1B / O60333 / kinesin family member 1B
ANKRD13C / Q8N6S4 / ankyrin repeat domain 13C
TTBK2 / Q6IQ55 / tau tubulin kinase 2
P42229 / signal transducer and activator of transcription 5A
STAT5A / FGFR2 / fibroblast growth factor receptor 2
ATP6AP2 / O75787 / ATPase, H+ transporting, lysosomal accessory protein 2
ACTN4 / O43707 / actinin, alpha 4
LYN / P07948 / LYN proto-oncogene, Src family tyrosine kinase
PNPLA8 / Q9NP80 / patatin-like phospholipase domain containing 8
USP47 / Q96K76 / ubiquitin specific peptidase 47
CYSLTR2 / Q9NS75 / cysteinyl leukotriene receptor 2
RNF130 / Q86XS8 / ring finger protein 130
AIM2 / O14862 / absent in melanoma 2
BCAP31 / P51572 / B-cell receptor-associated protein 31
RYR2 / Q92736 / ryanodine receptor 2 (cardiac)
AFG3L2 / Q9Y4W6 / AFG3-like AAA ATPase 2
NET1 / Q7Z628 / neuroepithelial cell transforming 1
EGFR / P00533 / epidermal growth factor receptor
HIP1 / O00291 / huntingtin interacting protein 1
PRELID1 / Q9Y255 / PRELI domain containing 1
EP300 / Q09472 / E1A binding protein p300
CYFIP2 / Q96F07 / cytoplasmic FMR1 interacting protein 2
RASGRF2 / O14827 / Ras protein-specific guanine nucleotide-releasing factor 2
RRN3 / Q9NYV6 / RRN3 RNA polymerase I transcription factor homolog (S. cerevisiae)
P09619 / PDGFRB / platelet-derived growth factor receptor, beta polypeptide
MKL1 / Q969V6 / megakaryoblastic leukemia (translocation) 1
PACS2 / Q86VP3 / phosphofurin acidic cluster sorting protein 2
RB1 / P06400 / retinoblastoma 1
MMP3 / P08254 / matrix metallopeptidase 3 (stromelysin 1, progelatinase)
PAWR / Q96IZ0 / PRKC, apoptosis, WT1, regulator
DSP / P15924 / desmoplakin
GO:0015031, Protein transport (Pval=0.005204684)
BCAP29 / Q9UHQ4 / B-cell receptor-associated protein 29
SNX2 / O60749 / sorting nexin 2
RAB11FIP1 / Q6WKZ4 / RAB11 family interacting protein 1 (class I)
DENND4C / Q5VZ89 / DENN/MADD domain containing 4C
ARFGEF1 / Q9Y6D6 / ADP-ribosylation factor guanine nucleotide-exchange factor 1 (brefeldin A-inhibited)
RPL36 / Q9Y3U8 / ribosomal protein L36
RPS18 / P62269 / ribosomal protein S18
MAPK9 / P45984 / mitogen-activated protein kinase 9
PTPN23 / Q9H3S7 / protein tyrosine phosphatase, non-receptor type 23
NEDD4 / P46934 / neural precursor cell expressed, developmentally down-regulated 4, E3 ubiquitin protein ligase
RHOD / O00212 / ras homolog family member D
Q9HCE7 / SMURF1 / SMAD specific E3 ubiquitin protein ligase 1
HSP90B1 / P14625 / heat shock protein 90kDa beta (Grp94), member 1
PRKG2 / Q13237 / protein kinase, cGMP-dependent, type II
PRKCI / P41743 / protein kinase C, iota
P08238 / HSP90AB1 / heat shock protein 90kDa alpha (cytosolic), class B member 1
SNW1 / Q13573 / SNW domain containing 1
TLR10 / Q9BXR5 / toll-like receptor 10
TNFRSF21 / O75509 / tumor necrosis factor receptor superfamily, member 21
MSR1 / P21757 / macrophage scavenger receptor 1
PARD3 / Q8TEW0 / par-3 family cell polarity regulator
SYTL4 / Q96C24 / synaptotagmin-like 4
RPL3 / P39023 / ribosomal protein L3
ACTN4 / O43707 / actinin, alpha 4
KIF17 / Q9P2E2 / kinesin family member 17
LYN / P07948 / LYN proto-oncogene, Src family tyrosine kinase
RPL31 / P62899 / ribosomal protein L31
O00186 / STXBP3 / syntaxin binding protein 3
PICK1 / Q9NRD5 / protein interacting with PRKCA 1
SRPR / P08240 / signal recognition particle receptor (docking protein)
AIM2 / O14862 / absent in melanoma 2
BCAP31 / P51572 / B-cell receptor-associated protein 31
PDZK1 / Q5T2W1 / PDZ domain containing 1
RPL27 / P61353 / ribosomal protein L27
EGFR / P00533 / epidermal growth factor receptor
P62906 / RPL10A / ribosomal protein L10a
GNPTAB / Q3T906 / N-acetylglucosamine-1-phosphate transferase, alpha and beta subunits
RPL24 / P83731 / ribosomal protein L24
XPO1 / O14980 / exportin 1
DUSP16 / Q9BY84 / dual specificity phosphatase 16
PACS2 / Q86VP3 / phosphofurin acidic cluster sorting protein 2
ARFGAP2 / Q8N6H7 / ADP-ribosylation factor GTPase activating protein 2
VPS13B / Q7Z7G8 / vacuolar protein sorting 13 homolog B (yeast)
ATP6V1D / Q9Y5K8 / ATPase, H+ transporting, lysosomal 34kDa, V1 subunit D
GO:0010824, Regulation of centrosome duplication (Pval=0.007055135)
XPO1 / O14980 / exportin 1
PLK4 / O00444 / polo-like kinase 4
PLK2 / Q9NYY3 / polo-like kinase 2
GO:0006275, Regulation of DNA replication (Pval=0.007937025)
WIZ / O95785 / widely interspaced zinc finger motifs
TTF1 / Q15361 / transcription termination factor, RNA polymerase I
NPM2 / Q86SE8 / nucleophosmin/nucleoplasmin 2
EGFR / P00533 / epidermal growth factor receptor
DNA2 / P51530 / DNA replication helicase/nuclease 2
CACYBP / Q9HB71 / calcyclin binding protein
CERS1 / P27544 / ceramide synthase 1
GO:0016310, Phosphorylation (Pval=0.009270789)
PLK2 / Q9NYY3 / polo-like kinase 2
MAP4K4 / O95819 / mitogen-activated protein kinase kinase kinase kinase 4
HKDC1 / Q2TB90 / hexokinase domain containing 1
N4BP2 / Q86UW6 / NEDD4 binding protein 2
SRPK1 / Q96SB4 / SRSF protein kinase 1
ADK / P55263 / adenosine kinase
STK4 / Q13043 / serine/threonine kinase 4
MAPK9 / P45984 / mitogen-activated protein kinase 9
ANKLE2 / Q86XL3 / ankyrin repeat and LEM domain containing 2
WEE1 / P30291 / WEE1 G2 checkpoint kinase
ERCC6 / Q03468 / excision repair cross-complementation group 6
Q56UN5 / MAP3K19 / mitogen-activated protein kinase kinase kinase 19
MARK3 / P27448 / MAP/microtubule affinity-regulating kinase 3
P14625 / HSP90B1 / heat shock protein 90kDa beta (Grp94), member 1
PRKG2 / Q13237 / protein kinase, cGMP-dependent, type II
TRIO / O75962 / trio Rho guanine nucleotide exchange factor
PRKCI / P41743 / protein kinase C, iota
P08238 / HSP90AB1 / heat shock protein 90kDa alpha (cytosolic), class B member 1
GUCY2F / P51841 / guanylate cyclase 2F, retinal
Q15349 / RPS6KA2 / ribosomal protein S6 kinase, 90kDa, polypeptide 2
P48426 / PIP4K2A / phosphatidylinositol-5-phosphate 4-kinase, type II, alpha
PARD3 / Q8TEW0 / par-3 family cell polarity regulator
TTBK2 / Q6IQ55 / tau tubulin kinase 2
NLRC5 / Q86WI3 / NLR family, CARD domain containing 5
TAF1 / P21675 / TAF1 RNA polymerase II, TATA box binding protein (TBP)-associated factor, 250kDa
MAST1 / Q9Y2H9 / microtubule associated serine/threonine kinase 1
P42229 / STAT5A / signal transducer and activator of transcription 5A
FGFR2 / P21802 / fibroblast growth factor receptor 2
O75787 / ATP6AP2 / ATPase, H+ transporting, lysosomal accessory protein 2
CAMK2D / Q13557 / calcium/calmodulin-dependent protein kinase II delta
LYN / P07948 / LYN proto-oncogene, Src family tyrosine kinase
PDIA5 / Q14554 / protein disulfide isomerase family A, member 5
PLK4 / O00444 / polo-like kinase 4
LRGUK / Q96M69 / leucine-rich repeats and guanylate kinase domain containing
PICK1 / Q9NRD5 / protein interacting with PRKCA 1
Q9NS75 / CYSLTR2 / cysteinyl leukotriene receptor 2
DCLK2 / Q8N568 / doublecortin-like kinase 2
TIE1 / P35590 / tyrosine kinase with immunoglobulin-like and EGF-like domains 1
SRPR / P08240 / signal recognition particle receptor (docking protein)
EGFR / P00533 / epidermal growth factor receptor
GMFB / P60983 / glia maturation factor, beta
ZFP91 / Q96JP5 / ZFP91 zinc finger protein
TAF1L / Q8IZX4 / TAF1 RNA polymerase II, TATA box binding protein (TBP)-associated factor, 210kDa-like
GNPTAB / Q3T906 / N-acetylglucosamine-1-phosphate transferase, alpha and beta subunits
P09619 / PDGFRB / platelet-derived growth factor receptor, beta polypeptide
BRD4 / O60885 / bromodomain containing 4
DGKH / Q86XP1 / diacylglycerol kinase, eta
DUSP16 / Q9BY84 / dual specificity phosphatase 16
DSTYK / Q6XUX3 / dual serine/threonine and tyrosine protein kinase
SNRK / Q9NRH2 / SNF related kinase
RB1 / P06400 / retinoblastoma 1

## Sheet: Supp data 1c
Supplementary Data Table 1c: List of acetylated peptides identified in the KAT2A/2B-dependent acetylome. For each peptide identified, the position of the acetylated lysine and the peptide sequences are given, as well as the following identification parameters: Charge, Sequest XCorr, Measured mass (m/z (Da)), theoretical mass (MH+, (Da)), and mass accuracy.
Protein Group Accessions	K-ac position	Peptide Sequence	Charge	XCorr	m/z [Da]	MH+ [Da]	ΔM [ppm]
0	362	LTELDQk1K	1	1.57	1017.98	1017.98	800.43
A1A5B4	63	k1GFHIKVIR	1	1.72	1139.73	1139.73	-600.86
A1A5B4	63	k1GFHIKVIR	1	1.69	1139.86	1139.86	-486.42
A1A5B4	734	Nk1VLEVK	1	1.53	871.926	871.926	-145.67
A1A5B4	63	k1GFHIKVIR	1	1.94	1140.63	1140.63	188.45
A1A5B4	63	k1GFHIKVIR	1	1.65	1140.65	1140.65	199.79
A1XBS5	94	LEAk1VVEPLK	1	1.55	1166.56	1166.56	-1597.66
A1XBS5	109	TYGTIVKMk1R	1	1.58	1239.55	1239.55	17.6
A1XBS5;A6NJH2	176-181	Qk1mKDIk1TIFSEFITIEmLFHGK	3	3.03	967.556	2900.65	-620.65
A1XBS5;A6NJH2	176	Qk1mKDIKTIFSEFITIEmLFHGK	3	3.01	953.896	2859.67	-259.68
A1XBS5;A6NJH2	176	Qk1mKDIKTIFSEFITIEMLFHGK	3	3.15	948.8	2844.39	-11.3
A2RRP1	1920	k1AIKTVK	1	1.52	829.039	829.039	-1230.9
A2RRP1	657	KEk1ELKK	1	1.71	944.655	944.655	-522.51
A2RRP1	577	KSAVNVASIQNYLSk1IK	2	2.55	953.407	1905.81	-224.79
A2RRP1	382-384	KIk1Dk1ESFYPLIDVNWWADSAVTLAR	3	3.1	1051.05	3151.15	-141.68
A2RRP1	416	cSGALTVSSVk1TLK	1	1.69	1493.56	1493.56	-139.89
A2RUR9;Q3MJ40;Q8IYA2	292	LEWKNQLk1LVINELK	2	2.57	955.22	1909.43	-977.39
A2RUR9;Q3MJ40;Q8IYA2	292	LEWKNQLk1LVINELK	2	2.83	955.271	1909.53	-924.28
A2RUR9;Q3MJ40;Q8IYA2	292	LEWKNQLk1LVINELK	2	2.62	955.316	1909.62	-876.94
A2RUR9;Q3MJ40;Q8IYA2	292	LEWKNQLk1LVINELK	2	2.81	955.476	1909.94	-708.83
A2RUR9;Q3MJ40;Q8IYA2	292	LEWKNQLk1LVINELK	2	2.72	955.565	1910.12	-615.97
A2RUR9;Q3MJ40;Q8IYA2	292	LEWKNQLk1LVINELK	2	2.57	955.596	1910.18	-583.48
A2RUR9;Q3MJ40;Q8IYA2	292	LEWKNQLk1LVINELK	2	2.74	955.643	1910.28	-533.48
A2RUR9;Q3MJ40;Q8IYA2	292	LEWKNQLk1LVINELK	2	2.64	955.73	1910.45	-442.57
A2RUR9;Q3MJ40;Q8IYA2	292	LEWKNQLk1LVINELK	2	2.8	955.762	1910.52	-408.82
A2RUR9;Q3MJ40;Q8IYA2	292	LEWKNQLk1LVINELK	2	2.58	955.802	1910.6	-367.15
A2RUR9;Q3MJ40;Q8IYA2	292	LEWKNQLk1LVINELK	2	2.83	955.835	1910.66	-333.02
A2RUR9;Q3MJ40;Q8IYA2	292	LEWKNQLk1LVINELK	2	2.55	955.862	1910.72	-304.13
A2RUR9;Q3MJ40;Q8IYA2	292	LEWKNQLk1LVINELK	2	3	955.939	1910.87	-223.74
A2RUR9;Q3MJ40;Q8IYA2	292	LEWKNQLk1LVINELK	2	2.54	956.073	1911.14	-83.45
A2RUR9;Q3MJ40;Q8IYA2	292	LEWKNQLk1LVINELK	2	2.99	956.134	1911.26	-19.96
A2RUR9;Q3MJ40;Q8IYA2	288	LEWk1NQLKLVINELK	2	2.64	956.311	1911.62	165.49
A2RUR9;Q3MJ40;Q8IYA2	292	LEWKNQLk1LVINELK	2	2.88	956.311	1911.62	165.49
A2RUR9;Q3MJ40;Q8IYA2	292	LEWKNQLk1LVINELK	2	2.85	956.574	1912.14	440.46
A2RUR9;Q3MJ40;Q8IYA2	292	LEWKNQLk1LVINELK	2	3.11	956.616	1912.23	484.75
A2RUR9;Q3MJ40;Q8IYA2	292	NQLk1LVINELK	2	2.7	678.491	1355.97	988.2
A2RUR9;Q8IYA2	1118	ERMDQcEk1EK	1	1.73	1394.73	1394.73	-590.64
A2RUR9;Q8IYA2	1353	Kk1RSALK	1	1.76	872.573	872.573	-589.64
A2RUR9;Q8IYA2	839-845	LEIDTIk1NQNKQk1EK	2	2.64	957.487	1913.97	-105.43
A2RUR9;Q8IYA2	839-845	LEIDTIk1NQNKQk1EK	2	2.64	957.487	1913.97	-105.43
A2RUR9;Q8IYA2	1029-1030	Lk1k1YIAKQESVEER	3	3.03	602.688	1806.05	-11.95
A2RUR9;Q8IYA2	1029-1030	Lk1k1YIAKQESVEER	3	3.03	602.688	1806.05	-11.95
A6NEE1	227	cLk1GVEQEKK	1	1.51	1259.21	1259.21	-1804.76
A6NEE1	140	VTWk1NAQLGEAMIKSLEAQGLQLAK	3	3.06	923.635	2768.89	-854.79
A6NEE1	352	ELk1AEVKVR	1	1.59	1113.5	1113.5	-745.7
A6NEE1	140	VTWk1NAQLGEAMIKSLEAQGLQLAK	3	3.01	924.05	2770.14	-404.8
A6NEE1	302-307	mQQLLEEk1LLAEk1R	2	2.66	915.35	1829.69	-254.67
A6NEE1	140	VTWk1NAQLGEAmIKSLEAQGLQLAKEK	3	3.08	1015.45	3044.34	-68.87
A6NES4	698	LSk1ELNNQIASFDSPSLEKGFLYR	3	3.05	933.78	2799.33	-292.38
A6NES4	1459	VKQYRk1VLLEK	2	2.78	723.701	1446.39	-265.92
A6NES4	20	McIGPRAELFLVVNIcLIQk1K	2	2.65	1273.8	2546.59	158.46
A6NIE6;Q9NYV6	250	HEILELIIEk1LLK	2	2.73	818.163	1635.32	796.78
A6NJI9	134	ELk1GMLNLK	1	1.58	1088.22	1088.22	-129.32
A6NJI9	202-210	KAHIVQSIAFGGk1VDASWDPk1SPFK	3	3.04	933.78	2799.33	43.35
A6NJI9	134	ELk1GMLNLK	1	1.57	1088.65	1088.65	270.92
A6NJI9	134	ELk1GMLNLK	1	1.66	1088.66	1088.66	273.28
A6NJI9	214	SPFk1QKPAQR	1	1.64	1230.1	1230.1	547.75
A6NLF2;Q8IYF1	729	TRk1QAAKK	1	1.69	972.532	972.532	-650.04
A6NNM8	311	DGAVGSk1R	1	1.51	830.839	830.839	-1281.28
A6NNM8	311	DGAVGSk1R	1	1.56	831.173	831.173	-879.08
A6NNM8	596	mk1ALLQR	1	1.64	918.537	918.537	421.3
A6NNM8	311	DGAVGSk1R	1	1.67	832.484	832.484	697.88
A6QL64	924	k1PSLEATSDEKDSFSNITR	2	2.52	1084.32	2167.63	-321.08
A6QL64	1070	ATSAEk1DSVLNIARGKK	2	2.52	916.186	1831.36	155.14
A6QL64	945	EKk1DGEISRK	1	1.72	1232.63	1232.63	206.72
A6QL64;Q5JPF3	1147	NSVLNTATk1mK	1	1.51	1264.83	1264.83	-512.28
A6QL64;Q5JPF3	1309	NSVLNTATk1mK	1	1.51	1264.83	1264.83	-512.28
A6QL64;Q5JPF3	1147	NSVLNTATk1mK	1	1.5	1264.94	1264.94	-424.7
A6QL64;Q5JPF3	1309	NSVLNTATk1mK	1	1.5	1264.94	1264.94	-424.7
A6QL64;Q5JPF3	685	DGLQcGTVSSQk1QPALKATTDEEDSVSNIATEIK	3	3.2	1221.99	3663.96	-279.38
A6QL64;Q5JPF3	719	DGLQcGTVSSQk1QPALKATTDEEDSVSNIATEIK	3	3.2	1221.99	3663.96	-279.38
A6QL64;Q8N2N9	1844	RDDVLNk1GSATK	1	1.53	1345.66	1345.66	-612.31
A6QL64;Q8N2N9;Q5JPF3	1408	DFEIVk1R	1	1.69	947.524	947.524	-1658.52
A6QL64;Q8N2N9;Q5JPF3	1571	DFEIVk1R	1	1.69	947.524	947.524	-1658.52
A6QL64;Q8N2N9;Q5JPF3	1266	Nk1ASVLQK	1	1.61	929.52	929.52	-615.88
A6QL64;Q8N2N9;Q5JPF3	1429	Nk1ASVLQK	1	1.61	929.52	929.52	-615.88
A6QL64;Q8N2N9;Q5JPF3	176	k1VKMVEFLLKK	2	2.56	703.7	1406.39	397.35
A6QL64;Q8N2N9;Q5JPF3	176	k1VKMVEFLLKK	2	2.56	703.7	1406.39	397.35
A6QL64;Q8N2N9;Q5JPF3	178	KVk1MVEFLLKK	2	2.89	703.7	1406.39	397.35
A6QL64;Q8N2N9;Q5JPF3	178	KVk1MVEFLLKK	2	2.89	703.7	1406.39	397.35
A8K979	296-305	VQMk1SIcANSPIk1AQQDQLQVKNNIK	3	3.06	1023.25	3067.75	-597.18
A8K979	305	VQmKSIcANSPIk1AQQDQLQVKNNIK	3	3.13	1015.37	3044.11	185.7
A8K979	237	MIRDGcVmk1ITRSLNK	3	3.23	661.517	1982.54	563.68
C9JQI7	549	KDQTk1YPNK	1	1.61	1163.32	1163.32	-842.41
C9JQI7	246-247	ELRSESIFRPVEDk1KR	2	3.19	1016.33	2031.66	-321.56
C9JQI7	79	ck1RKLGLK	1	1.61	1045.28	1045.28	-51.48
O00186	585	Dk1VSLIK	1	1.57	844.464	844.464	-666.46
O00186	585	Dk1VSLIK	1	1.57	844.515	844.515	-606.43
O00186	333	TSLSALTQLMKk1MPHFR	2	2.57	1016.3	2031.59	-439.06
O00186	199	Sk1PLDNASKLAQLVEK	2	2.55	892.211	1783.42	-363.97
O00186	585	Dk1VSLIK	1	1.56	844.788	844.788	-282.71
O00186	321-332-333	ATEGk1TSLSALTQLMk1k1mPHFR	2	2.53	1309.86	2618.72	-140.93
O00186	382	LcKTEQDLALGTDAEGQk1VK	2	2.55	1124.45	2247.9	161.66
O00186	585	Dk1VSLIK	1	1.53	845.5	845.5	559.25
O00186	585	Dk1VSLIK	1	1.67	845.647	845.647	733.09
O00212	135-137	TDLck1Dk1SLVNK	2	2.83	752.527	1504.05	-1120.06
O00212	135-137	TDLck1Dk1SLVNK	2	2.66	752.619	1504.23	-998.44
O00212	135-137	TDLck1Dk1SLVNK	2	2.71	752.694	1504.38	-898.21
O00212	135-137	TDLck1Dk1SLVNK	2	3.27	752.708	1504.41	-879.29
O00212	135-137	TDLck1Dk1SLVNK	2	2.65	752.715	1504.42	-870.68
O00212	135-137	TDLck1Dk1SLVNK	2	2.7	752.773	1504.54	-793.37
O00212	135-137	TDLck1Dk1SLVNK	2	2.9	752.821	1504.64	-728.9
O00212	135-137	TDLck1Dk1SLVNK	2	2.63	752.853	1504.7	-687.5
O00212	135-137	TDLck1Dk1SLVNK	2	2.79	753.01	1505.01	-478.58
O00212	135-137	TDLck1Dk1SLVNK	2	2.67	753.035	1505.06	-444.66
O00212	137	Dk1SLVNK	1	1.61	846.135	846.135	193.53
O00212	137	Dk1SLVNK	1	1.57	846.23	846.23	305.45
O00267	447	ILSVDGNk1ITIMPK	2	2.7	785.55	1570.09	-1166.38
O00267	447	ILSVDGNk1ITIMPK	2	2.73	785.739	1570.47	-925.84
O00267	447	ILSVDGNk1ITIMPK	2	2.52	785.973	1570.94	-626.71
O00267	628-639	k1LVENGGmFVck1TR	2	2.55	870.345	1739.68	-216.34
O00267	447	ILSVDGNk1ITIMPK	2	2.56	786.535	1572.06	87.96
O00267	447	ILSVDGNk1ITIMPK	2	2.51	786.585	1572.16	151.93
O00267	447	ILSVDGNk1ITIMPK	2	2.62	786.636	1572.26	216.99
O00267	447	ILSVDGNk1ITIMPK	2	2.56	786.732	1572.46	339.15
O00267	447	ILSVDGNk1ITIMPK	2	2.89	787.095	1573.18	800.22
O00291	46	TQTVSINk1AINTQEVAVK	3	3.01	662.598	1985.78	-746.7
O00291	759	NcLSk1IK	1	1.76	904.6	904.6	-559.99
O00291	842	ILGccTSLmQAIQVLIVASk1DLQR	3	3.05	926.617	2777.84	175.19
O00291	621	k1MLLVGSRK	1	1.54	1074.81	1074.81	402.78
O00291	460	k1AQANEQR	1	1.93	988.177	988.177	1129.76
O00444	45-46	mIDk1k1AMYKAGMVQR	2	2.58	935.21	1869.41	-1011.54
O00444	45-50	MIDk1KAmYk1AGmVQR	2	2.53	943.658	1886.31	-527.03
O00444	45-46	mIDk1k1AMYKAGmVQR	2	2.58	943.855	1886.7	-317.55
O14513	50	Ek1LAVAR	1	1.69	828.346	828.346	-774.03
O14513	1529	KMDISk1TK	1	1.61	992.657	992.657	-560.94
O14513	183	Tk1LLLERLK	1	1.65	1155.94	1155.94	-446.05
O14544	2	mk1KISLKTLR	1	1.55	1276.77	1276.77	109.87
O14544	84	RLSAk1QK	1	1.6	873.479	873.479	498.53
O14544	86	LSAKQk1SK	1	1.61	932.71	932.71	644.69
O14776	640	DIDSEk1EAAMEAEIKAARER	2	2.57	1152.57	2304.14	-602.49
O14776	985	IIk1EDPR	1	2	912.536	912.536	-577.22
O14776	985	IIk1EDPR	1	1.53	912.559	912.559	-551.92
O14776	857	IAKNLDSEKEk1ELER	3	3.21	615.501	1844.49	-310.38
O14827	476	Gk1LSKVR	1	1.66	829.558	829.558	-555.79
O14827	1117-1120	TWAKVSk1QTk1ALMDK	2	2.59	910.736	1820.47	164.76
O14827	179	Lk1SEIIALNK	1	1.77	1172.66	1172.66	1057.25
O14862	200-204	Dk1FIPk1R	1	1.53	985.993	985.993	-2213.21
O14862	93-97	QYk1SVTk1PKPLSQAEMSPAASAAIR	3	3.01	915.473	2744.4	-280.8
O14862	290	KNILFDLSDNTGk1MEVLGVR	2	2.55	1146.53	2292.05	-268.35
O14980	129	EKVYIGk1LNmILVQILKQEWPK	3	3.18	910.08	2728.22	-774.18
O14980	129	EKVYIGk1LNmILVQILKQEWPK	3	3.11	910.135	2728.39	-713.59
O14980	129	EKVYIGk1LNmILVQILKQEWPK	3	3.08	910.574	2729.71	-230.95
O14980	680	NVDILk1DPETVK	2	2.54	707.261	1413.51	-69.43
O14980	680-686-693	NVDILk1DPETVk1QLGSILk1TNVR	3	3.04	903.439	2708.3	63.61
O15018	593-595	Ek1Gk1GLGFSIAGGR	1	1.63	1461.03	1461.03	-430.98
O15018	1895	GKAk1VNSEAPAANAVKAGGTDHR	2	2.51	1146.3	2291.59	-406.69
O15018	105	k1RKTHQGPVLDVGcIWVTELR	3	3.25	845.699	2535.08	-353.55
O15018	107	KRk1THQGPVLDVGcIWVTELR	3	3.39	845.699	2535.08	-353.55
O15018	212-214	TAKk1Gk1R	1	1.54	872.853	872.853	-217.32
O15018	1886	Lk1RLSLK	1	1.56	900.934	900.934	866.51
O15055	131	Gk1ASTLATLK	1	1.58	1031.05	1031.05	-1135.1
O15055	109-116	VDTHk1ELIKTLk1ELK	2	2.52	940.551	1880.1	-75.46
O15055	538	k1KSVTEMQTNPPAEKK	2	2.68	930.319	1859.63	255.33
O15055	539	Kk1SVTEMQTNPPAEKK	2	2.69	930.319	1859.63	255.33
O15055	113	ELIk1TLK	1	1.62	888.485	888.485	1549.82
O15055	790	k1TGKNRK	1	1.76	875.443	875.443	1612.51
O15055	790	k1TGKNRK	1	1.66	875.489	875.489	1664.99
O15056	655-665	DVAIDTVk1TGMGGKAGNk1GAVGIR	3	3.16	800.127	2398.37	-998.89
O15056	348	LEk1LETLLRPQLK	2	2.55	811.916	1622.83	-711.04
O15056	655-665	DVAIDTVk1TGMGGKAGNk1GAVGIR	3	3.01	800.389	2399.15	-671.3
O15056	665	AGNk1GAVGIR	1	1.55	984.599	984.599	-540.7
O15056	348	LEk1LETLLRPQLK	2	2.71	812.061	1623.11	-533.28
O15056	348	LEk1LETLLRPQLK	2	2.67	812.267	1623.53	-278.55
O15056	348	LEk1LETLLRPQLK	2	2.7	812.638	1624.27	177.91
O15056	348	LEk1LETLLRPQLK	2	2.57	812.715	1624.42	273.33
O15056	451	ALEGk1AKVGK	1	1.75	1043.59	1043.59	327.82
O15061	499	TVILGKk1TEVK	1	1.51	1256.53	1256.53	-1605.23
O15061	720	DIKEVGLKGk1SAEQmIGDIINLGLK	3	3.16	909.878	2727.62	-584.3
O15061	1456	LADSSRTLRHIAPGPk1ETSFTFQmDVSNVEAIR	3	3.04	1245.44	3734.31	32.02
O15061	1029	DEASEMEk1AVESVVR	2	2.56	861.633	1722.26	217.8
O15075;Q8N568	243	LDSGVVk1R	1	1.82	917.595	917.595	1666.72
O15347	148	QPYITKAAk1LK	2	2.61	652.257	1303.51	-63.04
O15347	55	WKTMSGk1EK	1	1.53	1138.55	1138.55	1060.16
O15381	222-224	KGk1Lk1NK	1	1.72	899.446	899.446	-738.01
O15381	198-199-218	SNPk1k1PITEIQDSKDSSLLESDmk1R	3	3.26	996.741	2988.21	-705.29
O15381	156	ISSk1TGSIPLK	1	1.65	1172.77	1172.77	-536.98
O15381	275	FEDVGGNDmTLk1EVcK	2	3	950.663	1900.32	-425.46
O15550	1083-1095	TIk1FGTNIDLSDDKk1WK	2	2.63	1047.44	2093.88	-234.71
O15550	905	AcRNLGk1NGLSNSSILLDK	2	3.17	1052.74	2104.47	504.43
O15550	905	AcRNLGk1NGLSNSSILLDK	2	2.9	1052.79	2104.58	557.88
O15550;O14607	1076	RRk1GPFK	1	1.62	931.584	931.584	487.76
O43157	1514-1516	k1Sk1QALR	1	1.55	913.317	913.317	-1931.11
O43157;Q9ULL4	1926	LLSmk1GTLQK	1	1.62	1176.57	1176.57	-750.34
O43157;Q9ULL4	1926	LLSmk1GTLQK	1	1.67	1176.75	1176.75	-598.05
O43157;Q9ULL4	1926	LLSmk1GTLQK	1	1.7	1177.1	1177.1	-297.65
O43157;Q9ULL4	1926	LLSmk1GTLQK	1	1.8	1177.7	1177.7	208.84
O43312	181	YLLLEETEk1QAVRK	2	2.64	882.011	1763.01	-18.15
O43312	117	k1VANQLDK	1	1.71	958.535	958.535	450.74
O43312	39	AGk1LQSQLR	1	1.64	1044.38	1044.38	1120.18
O43324	136	FIVDLTVQEk1EK	2	2.67	745.6	1490.19	-1029.27
O43324	136	FIVDLTVQEk1EK	2	2.65	745.641	1490.27	-974.5
O43324	136	FIVDLTVQEk1EK	2	2.66	745.686	1490.36	-913.75
O43324	136	FIVDLTVQEk1EK	2	2.73	745.773	1490.54	-796.45
O43324	136	FIVDLTVQEk1EK	2	2.57	745.849	1490.69	-695.32
O43324	136	FIVDLTVQEk1EK	2	2.64	746.088	1491.17	-373.37
O43324	136	FIVDLTVQEk1EK	2	2.67	746.093	1491.18	-367.48
O43324	136	FIVDLTVQEk1EK	2	3.02	746.195	1491.38	-230.25
O43324	136	FIVDLTVQEk1EK	2	2.79	746.235	1491.46	-176.87
O43324	136	FIVDLTVQEk1EK	2	2.68	746.298	1491.59	-92.07
O43324	136	FIVDLTVQEk1EK	2	2.74	746.337	1491.67	-40.67
O43324	136	FIVDLTVQEk1EK	2	2.52	746.441	1491.88	99.91
O43324	136	FIVDLTVQEk1EK	2	3.18	746.641	1492.27	367.53
O43324	136	FIVDLTVQEk1EK	2	2.71	746.651	1492.29	380.21
O43324	136	FIVDLTVQEk1EK	2	2.98	746.662	1492.32	395.99
O43324	136	FIVDLTVQEk1EK	2	2.64	746.755	1492.5	519.77
O43324	136	FIVDLTVQEk1EK	2	2.64	746.949	1492.89	780.31
O43707	176-181	k1TAPYk1NVNVQNFHISWKDGLAFNALIHR	3	3.09	1155.9	3465.68	-658.63
O43707	343	VHk1PPKVQEK	1	1.62	1232.46	1232.46	-5.17
O43707	108	VHk1INNVNK	1	1.5	1108.45	1108.45	148.77
O43749	298	YLk1GALKK	1	1.59	962.264	962.264	-982.15
O43749	298	YLk1GALKK	1	1.51	962.369	962.369	-873.46
O43749	298	YLk1GALK	1	1.57	835.743	835.743	846.63
O43749	298	YLk1GALK	1	1.52	836.476	836.476	1722.95
O60218	62	HIDcAYVYQNEHEVGEAIQEk1IQEK	3	3.05	1024.64	3071.9	-800.49
O60218	95	KAFEk1TLKDLK	2	3.02	682.532	1364.06	304.31
O60218;C9JRZ8	95	KAFEk1TLKDLK	2	2.54	682.188	1363.37	-200.88
O60290	782	Lk1DLNAVR	1	1.55	970.649	970.649	-511.72
O60290	1132	TQk1PPILPSREAAEVLK	2	2.71	960.147	1919.29	-507.45
O60290	782	Lk1DLNAVR	1	1.69	970.663	970.663	-496.74
O60290	782	Lk1DLNAVR	1	1.59	970.665	970.665	-494.98
O60293	824	IAmVTk1QVTDAESKLK	2	2.63	910.251	1819.5	-907.99
O60293	360	ISTSDILSEk1K	1	1.66	1262.44	1262.44	-785.02
O60293	790	Ek1QRLIKSDQLK	2	2.74	764.53	1528.05	-484.72
O60293	824	IAmVTk1QVTDAESKLK	2	2.59	910.815	1820.62	-288.03
O60293	253	DEKLALSSk1EENVQEDPK	2	2.6	1051.34	2101.68	-277.5
O60293	1287-1289	k1Wk1PKFWRKPISDNSFSSDEEQSTGPIK	3	3	1137.05	3409.15	102.92
O60293	1287-1291	k1WKPk1FWRKPISDNSFSSDEEQSTGPIK	3	3.01	1137.05	3409.15	102.92
O60333	669	ELLEk1QGIDMKQEMEK	2	2.96	996.009	1991.01	-660.45
O60333	1579	Ek1ELATK	1	1.65	860.468	860.468	-598.56
O60333	669	ELLEk1QGIDMKQEMEK	2	2.6	996.093	1991.18	-576.28
O60333	669	ELLEk1QGIDMKQEMEK	2	2.55	996.79	1992.57	124.23
O60749	433-439	REAEAk1MmVANk1PDK	2	2.61	909.52	1818.03	-595.05
O60749	487	DFk1TVIIK	1	1.63	1005.64	1005.64	-584.48
O60749	433-439	REAEAk1MmVANk1PDK	2	2.6	909.682	1818.36	-417.05
O60749	433-439	REAEAk1MmVANk1PDK	2	2.54	909.876	1818.74	-203.79
O60749	433-439	REAEAk1mMVANk1PDK	2	2.74	909.914	1818.82	-162.04
O60749	433-439	REAEAk1MmVANk1PDK	2	2.9	909.914	1818.82	-162.04
O60749	433-439	REAEAk1mMVANk1PDK	2	2.8	910.329	1819.65	293.94
O60749	433-439	REAEAk1MmVANk1PDK	2	2.81	910.329	1819.65	293.94
O60841	453	Kk1IPQQLESK	1	1.53	1239.5	1239.5	-1594.23
O60841	402-403	Lk1k1EGKLLTK	1	1.7	1241.24	1241.24	-1049.52
O60841	1170	IEPIPGESPk1MFGRHFEATDILVSK	3	3.07	947.373	2840.11	-769.97
O60841	202	KGQKk1NQK	1	1.68	1000.72	1000.72	-456.82
O60841	254-263	Lk1EKEELETGk1K	2	2.7	758.536	1516.07	-440.3
O60841	622	LEHSk1NVNTEKLR	2	2.51	805.604	1610.2	-380.18
O60841	936	ILGk1DLEK	1	1.81	957.915	957.915	-239.09
O60841	102	KGQk1GKK	2	2.62	408.456	815.905	-105.93
O60841	226-231	Ik1TVAQk1K	1	1.75	1000.47	1000.47	239.31
O60841	151	KAk1GKAQK	1	1.52	902.519	902.519	1575.34
O60841	338	GPSk1ATVK	1	1.73	831.699	831.699	2076.63
O60885	333	k1DVPDSQQHPAPEK	2	2.59	809.735	1618.46	-174.02
O60885	1185	QEPk1TPVAPKK	1	1.6	1265.58	1265.58	65.55
O60885	1242	EKALk1AQAEHAEK	2	2.58	748.46	1495.91	158.05
O60885	1191	TPVAPk1K	1	1.51	784.433	784.433	1879.27
O75054	996	Tk1AGGKR	1	1.76	759.414	759.414	-617.86
O75054	1000	TKAGGk1R	1	1.58	759.414	759.414	-617.86
O75054	996	Tk1AGGKR	1	1.54	760.373	760.373	643.64
O75054	996-1000	Tk1AGGk1R	1	1.53	803.501	803.501	1967.34
O75145	292	DLk1EALAQR	1	2.16	1085.27	1085.27	-891.18
O75145	760	GSEGTPDSLHKAPKk1K	2	2.58	861.853	1722.7	-139.44
O75179	1665-1670	k1SVSGk1ASIK	1	1.59	1087.64	1087.64	-1503.23
O75179	1810	Lk1SSSANSK	1	1.71	963.124	963.124	-975.21
O75179	1670	KSVSGk1ASIK	1	1.68	1047.19	1047.19	-50.14
O75179	1428-1432	YIATITDk1EmLk1K	2	2.56	828.537	1656.07	663.22
O75179	1428-1432	YIATITDk1EmLk1K	2	2.56	828.581	1656.15	716.99
O75179	318	IVk1LLLAHK	1	1.62	1079.09	1079.09	1568.93
O75366	305	AEk1QAAMSKALGFIKmK	2	2.53	955.297	1909.59	-920.05
O75366	305	AEk1QAAMSKALGFIKmK	2	2.63	955.478	1909.95	-730.18
O75366	298	Gk1GATKAEK	1	1.85	931.593	931.593	-506.37
O75366	305	AEk1QAAMSKALGFIKmK	2	2.53	955.762	1910.52	-432.48
O75366	305	AEk1QAAMSKALGFIKmK	2	2.71	955.834	1910.66	-357.69
O75366	305	AEk1QAAMSKALGFIKmK	2	2.78	955.869	1910.73	-320.24
O75366	305	AEk1QAAMSKALGFIKmK	2	2.68	955.908	1910.81	-279.73
O75366	305	AEk1QAAMSKALGFIKmK	2	2.62	955.917	1910.83	-269.89
O75366	305	AEk1QAAMSKALGFIKmK	2	2.92	956.113	1911.22	-65.32
O75366	305	AEk1QAAMSKALGFIKmK	2	2.55	956.123	1911.24	-54.71
O75366	305	AEk1QAAMSKALGFIKmK	2	2.6	956.192	1911.38	17.71
O75366	305	AEk1QAAMSKALGFIKmK	2	2.84	956.317	1911.63	148.74
O75366	305	AEk1QAAMSKALGFIKmK	2	2.64	956.33	1911.65	161.51
O75366	298	Gk1GATKAEK	1	1.67	932.357	932.357	313.52
O75366	305	AEk1QAAMSKALGFIKmK	2	3.25	956.73	1912.45	580.55
O75509	329	SSTPIk1GPK	1	1.54	957.41	957.41	308.34
O75509	329	SSTPIk1GPK	1	1.57	957.61	957.61	517.59
O75509	329	SSTPIk1GPK	1	1.57	957.631	957.631	538.87
O75509	329	SSTPIk1GPK	1	1.54	957.667	957.667	576.83
O75626	506	LLQPEHPREVLVPAPHSAFSFTGAAASMk1DK	3	3.18	1125.52	3374.53	-398.74
O75626	675	LHSGEKPYQcKVcPAKFTQFVHLk1LHK	3	3.13	1108.94	3324.8	-44.06
O75626	568-572	k1QNGk1IK	1	1.51	900.657	900.657	655.89
O75764	155	Sk1AESPK	1	1.51	788.474	788.474	-508.95
O75764	246	ISNLk1DPR	1	1.53	985.471	985.471	347.56
O75764	155	Sk1AESPK	1	1.91	789.469	789.469	751.17
O75764	155	Sk1AESPK	1	1.77	790.747	790.747	2366.71
O75787	284	TILEAk1QAK	1	1.6	1043.79	1043.79	-427.61
O75787	287	QAk1NPASPYNLAYK	2	2.67	804.381	1607.76	-32.74
O75787	287	QAk1NPASPYNLAYK	2	2.56	804.607	1608.21	248.19
O75787	287	QAk1NPASPYNLAYK	2	2.54	804.683	1608.36	342.28
O75787	287	QAk1NPASPYNLAYK	2	2.56	804.984	1608.96	716.95
O75787	287	QAk1NPASPYNLAYK	2	2.56	805.091	1609.18	849.76
O75787	287	QAk1NPASPYNLAYK	2	2.54	805.139	1609.27	909.25
O75920	17-23	k1TQEISk1GKR	1	1.8	1258.22	1258.22	-973.35
O75920	23	KTQEISk1GK	1	1.6	1061.07	1061.07	-142.76
O75920	37	k1QSSGGQK	1	1.53	862.497	862.497	657.66
O75937	168-176	QTMk1LFAELEIk1RK	2	2.64	909.741	1818.47	-953.87
O75937	168-176	QTMk1LFAELEIk1RK	2	2.75	909.847	1818.69	-837.78
O75937	168-176	QTMk1LFAELEIk1RK	2	2.89	909.883	1818.76	-797.87
O75937	168-176	QTMk1LFAELEIk1RK	2	2.8	909.956	1818.91	-717.01
O75937	168-176	QTMk1LFAELEIk1RK	2	2.87	910.245	1819.48	-399.04
O75937	168-176	QTMk1LFAELEIk1RK	2	2.65	910.264	1819.52	-378.37
O75937	168-176	QTMk1LFAELEIk1RK	2	2.76	910.329	1819.65	-307.5
O75937	168-176	QTMk1LFAELEIk1RK	2	2.7	910.373	1819.74	-259.18
O75937	168-176	QTMk1LFAELEIk1RK	2	2.57	910.401	1819.8	-227.38
O75937	168-176	QTMk1LFAELEIk1RK	2	2.86	910.446	1819.89	-178.14
O75937	168-176	QTMk1LFAELEIk1RK	2	3.09	910.457	1819.91	-165.93
O75937	146-159	EGk1PTIVEEDDPELFk1QAVYKQTmK	3	3.02	1008.97	3024.91	-164.64
O75937	168-176	QTMk1LFAELEIk1RK	2	2.68	910.719	1820.43	121.52
O75937	231	NFQANTk1GK	1	1.56	1051.17	1051.17	956.9
O75962	1602	GALk1EPIHIPK	1	1.66	1244.69	1244.69	-661.79
O75962	2411-2413	EAEPIPk1Mk1VLESPR	2	2.52	904.679	1808.35	-435.57
O75962	2830-2833	FVNKk1Lmk1R	1	1.64	1264.76	1264.76	144.58
O94822	71	MVLRk1LSKK	1	2.13	1144.81	1144.81	-606.04
O94822	535	SSKKk1NGK	1	1.54	918.688	918.688	-414.18
O94822	534-535	k1k1NGKVR	1	1.51	914.414	914.414	347.45
O94822	535	SSKKk1NGK	1	1.52	919.509	919.509	478.58
O94822	1505	k1TKSLNK	1	1.63	862.699	862.699	1934.97
O94988	424	HGRDk1GLINK	1	1.66	1179.76	1179.76	-499.68
O94988	424	Dk1GLINK	1	1.62	829.584	829.584	-467.23
O94988	424	Dk1GLINK	1	1.59	830.223	830.223	301.82
O94988	1015	LRLLEVLISk1R	1	1.8	1383.31	1383.31	415.86
O94988	424	Dk1GLINK	1	1.96	830.568	830.568	717.63
O94988	467	SKPk1RQK	1	1.56	914.911	914.911	889.77
O94988	424	Dk1GLINK	1	1.64	830.742	830.742	927.16
O95218	205	Sk1SRSSHSRSSSR	2	2.68	746.662	1492.32	505.36
O95218	255	SRGSk1SR	1	1.52	820.463	820.463	691.6
O95218	255	SRGSk1SR	1	1.51	821.425	821.425	1862.42
O95260	103	mLKFLAk1GEVPK	2	2.52	709.512	1418.02	-1239.79
O95260	96	KVLKk1MLK	1	1.92	1029.65	1029.65	-741.09
O95260	99	KmLk1FLAK	1	1.52	1037.42	1037.42	60.83
O95402	62	LINDVRk1K	1	1.57	1027.69	1027.69	-534.72
O95402	62	LINDVRk1K	1	1.76	1028.57	1028.57	316.19
O95402	62	LINDVRk1K	1	1.65	1028.7	1028.7	441.58
O95402	55	LGk1LINDVRK	1	1.65	1199.62	1199.62	969.11
O95402	55	LGk1LINDVRK	1	1.96	1199.62	1199.62	973.78
O95402	62	LINDVRk1K	1	1.6	1029.45	1029.45	1177.86
O95402	55	LGk1LINDVRK	1	1.55	1200.04	1200.04	1323.06
O95714;Q9BVR0	1011-1014	Hk1IKk1STK	1	1.63	1052.49	1052.49	-1695.02
O95785	1277	Sk1PcLIK	1	1.64	887.522	887.522	-672.64
O95785	918	Qk1GLPDAHLGLPPGLAKK	2	2.94	942.35	1883.69	237.24
O95785	1177	Lk1PEQIR	1	1.6	926.764	926.764	711.08
O95819	261-272	k1FFSFIEGcLVk1NYmQRPSTEQLLK	3	3.25	1056.05	3166.13	132.76
O95819	725-726	LENAVk1k1PEDK	2	2.52	678.491	1355.97	326.98
O95819	397	QLLAERQk1RIEQQK	2	2.76	906.395	1811.78	378.46
O95819;Q9UKE5	121	NTk1GNTLK	1	1.66	919.403	919.403	1484.61
O95980	586	ScIVGGk1RK	1	1.62	1046.23	1046.23	-991.24
O95980	391	GSIk1mPFINIPVLDIK	2	2.52	922.491	1843.97	-161.45
O95980	391	GSIk1mPFINIPVLDIK	2	2.65	922.704	1844.4	69.7
O95980	391	GSIk1mPFINIPVLDIK	2	2.56	922.794	1844.58	167.51
O95980	391	GSIk1mPFINIPVLDIK	2	2.91	923.009	1845.01	400.09
O95980	391	GSIk1mPFINIPVLDIK	2	2.67	923.133	1845.26	534.33
P00533	713	ETEFk1KIK	1	1.55	1064.2	1064.2	-995.38
P00533	479	k1LFGTSGQKTKIISNR	2	2.51	910.673	1820.34	-435.22
P00533	479	k1LFGTSGQKTKIISNR	2	2.56	910.754	1820.5	-347.2
P00533	479	k1LFGTSGQKTKIISNR	2	2.66	910.884	1820.76	-203.82
P00533	479	k1LFGTSGQKTKIISNR	2	2.54	911.123	1821.24	59.11
P01215	69	k1TmLVQK	1	1.56	905.52	905.52	-680.02
P01215	69	k1TMLVQK	1	1.64	889.544	889.544	-665.73
P01215	69	k1TmLVQK	1	1.68	906.435	906.435	329.76
P01215	69	k1TmLVQK	1	1.72	906.585	906.585	495.72
P01215	69	k1TMLVQK	1	1.98	890.611	890.611	532.59
P01215	69	k1TMLVQK	1	2	891.702	891.702	1755.24
P01282	154	YLNSILNGk1R	1	1.61	1219.42	1219.42	-816.65
P01282	139	LRk1QMAVKK	1	1.7	1144.18	1144.18	-258.25
P01282	154	KYLNSILNGk1R	1	1.53	1348.6	1348.6	6.3
P05114	35-37-38	VEAk1Pk1k1AAAK	2	2.63	633.587	1266.17	-1061.46
P05114	49	SSDKk1VQTKGK	2	2.5	624.432	1247.86	-452.71
P05114	27-31	LSAk1PPAKVEAKPKK	2	2.67	817.657	1634.31	-426.88
P06400	427	VKDIGYIFk1EK	2	2.55	691.089	1381.17	-1066.9
P06400	913	MQk1QKMNDSmDTSNK	2	2.63	922.177	1843.35	-944.6
P06400	913	MQk1QKMNDSmDTSNK	2	2.76	922.195	1843.38	-925.38
P06400	913	MQk1QKMNDSmDTSNK	2	2.8	922.242	1843.48	-873.81
P06400	913	MQk1QKMNDSmDTSNK	2	2.85	922.514	1844.02	-578.98
P06400	915	MQKQk1MNDSmDTSNK	2	2.63	922.514	1844.02	-578.98
P06400	913	MQk1QKMNDSmDTSNK	2	2.56	922.696	1844.39	-381.23
P06400	913	MQk1QKMNDSmDTSNK	2	2.55	922.72	1844.43	-355.15
P06400	359	TPRk1SNLDEEVNVIPPHTPVR	2	3.28	1221	2440.99	-312.43
P06400	427	VKDIGYIFk1EK	2	2.63	691.619	1382.23	-299.7
P06400	913	MQk1QKMNDSmDTSNK	2	2.67	922.794	1844.58	-275.04
P06400	427	VKDIGYIFk1EK	2	2.69	691.674	1382.34	-220.11
P06400	913	MQk1QKMNDSmDTSNK	2	2.91	923.009	1845.01	-42.35
P06400	915	MQKQk1MNDSmDTSNK	2	2.61	923.009	1845.01	-42.35
P06400	913	MQk1QKMNDSmDTSNK	2	2.6	923.191	1845.37	154.91
P06400	913	MQk1QKMNDSmDTSNK	2	2.71	923.281	1845.56	253.05
P06400	913	MQk1QKMNDSmDTSNK	2	3.22	923.297	1845.59	270.64
P06400	915	MQKQk1MNDSmDTSNK	2	3.03	923.297	1845.59	270.64
P06746	54	Ik1SGAEAKK	1	1.57	973.253	973.253	-916.85
P06746	113	k1FVDEGIKTLEDLR	2	2.75	853.289	1705.57	-223.04
P06746	113	k1FVDEGIKTLEDLR	2	2.76	853.332	1705.66	-172.36
P06746	113	k1FVDEGIKTLEDLR	2	3.05	853.466	1705.93	-14.91
P06746	113	k1FVDEGIKTLEDLR	2	2.77	853.625	1706.24	171.68
P06746	113	k1FVDEGIKTLEDLR	2	2.87	853.632	1706.26	179.54
P06746	54	Ik1SGAEAK	1	1.55	846.482	846.482	603.6
P06746	41	k1AASVIAK	1	1.56	830.594	830.594	696.4
P06746	113	k1FVDEGIKTLEDLR	2	3.46	854.199	1707.39	843.47
P06746	54	Ik1SGAEAKK	1	1.78	975.195	975.195	1076.39
P06753	7	MEAIKk1K	1	1.58	888.598	888.598	-1731.35
P06753	232	EDKYEEEIKILTDk1LK	2	2.93	1018.95	2036.89	-211.92
P07948	9	Gk1DSLSDDGVDLK	2	2.6	695.698	1390.39	-780.78
P07948	9	Gk1DSLSDDGVDLK	2	2.5	695.782	1390.56	-659.45
P07948	9	Gk1DSLSDDGVDLK	2	2.62	696.012	1391.02	-329.27
P07948	9	Gk1DSLSDDGVDLK	2	2.72	696.134	1391.26	-153.9
P07948	9	Gk1DSLSDDGVDLK	2	2.67	696.199	1391.39	-59.84
P07948	9	Gk1DSLSDDGVDLK	2	2.87	696.22	1391.43	-30.36
P07948	9	Gk1DSLSDDGVDLK	2	2.83	696.242	1391.48	1.92
P07948	9	Gk1DSLSDDGVDLK	2	2.97	696.455	1391.9	307.82
P07948	9	Gk1DSLSDDGVDLK	2	2.97	696.478	1391.95	340.78
P07948	9	Gk1DSLSDDGVDLK	2	2.56	696.507	1392.01	383.04
P07948	9	Gk1DSLSDDGVDLK	2	2.7	696.542	1392.08	432.13
P07948	9	Gk1DSLSDDGVDLK	2	2.65	696.56	1392.11	458.77
P07948	9	Gk1DSLSDDGVDLK	2	2.75	696.587	1392.17	497.51
P07948	9	Gk1DSLSDDGVDLK	2	2.62	696.603	1392.2	520.3
P07948	9	Gk1DSLSDDGVDLK	2	2.65	696.623	1392.24	548.69
P07948	9	Gk1DSLSDDGVDLK	2	3.12	696.667	1392.33	612.66
P07948	9	Gk1DSLSDDGVDLK	2	2.51	696.681	1392.35	632.55
P07948	9	Gk1DSLSDDGVDLK	2	2.55	696.764	1392.52	750.9
P07948	9	Gk1DSLSDDGVDLK	2	2.57	696.776	1392.54	768.07
P08238	286	Tk1PIWTRNPDDITQEEYGEFYK	3	3.07	924.731	2772.18	-663.84
P08238	286	Tk1PIWTRNPDDITQEEYGEFYK	3	3.05	925.416	2774.23	77.32
P08238;P07900	95	TLTLVDTGIGmTk1ADLINNLGTIAK	2	4.19	1316.16	2631.31	-671.39
P08238;P07900	95	TLTLVDTGIGmTk1ADLINNLGTIAK	3	5.1	877.786	2631.34	-661.02
P08238;P07900	95	TLTLVDTGIGmTk1ADLINNLGTIAK	3	4.25	877.914	2631.73	-514.67
P08240	230	SNk1STKSDAPK	2	2.64	602.523	1204.04	-1056.54
P08240	161	GEKPk1EKAK	1	1.51	1057.31	1057.31	73.6
P08240	230-233	SNk1STk1SDAPK	1	1.74	1247.82	1247.82	376.62
P08240	629	SLNAk1AVVAALmK	1	1.62	1375.55	1375.55	625.38
P08254	55	QFVRRk1DSGPVVK	1	1.51	1557.51	1557.51	-842.35
P08254	395-397	KIDAAISDk1Ek1NK	2	2.66	772.468	1543.93	-528.58
P08254	395-397	KIDAAISDk1Ek1NK	2	2.5	772.482	1543.96	-510.86
P08254	69-78	EmQk1FLGLEVTGk1LDSDTLEVmR	3	3.34	919.297	2755.88	-465.79
P08254	395-397	KIDAAISDk1Ek1NK	2	2.87	772.624	1544.24	-326.58
P09238;P08254	111	k1THLTYR	1	1.52	962.488	962.488	1431.48
P09493;P06753;P07951	13	mQMLk1LDKENALDR	2	2.66	881.801	1762.59	-842.96
P09493;P06753;P07951	13	mQMLk1LDKENALDR	2	2.64	882.003	1763	-613.45
P09493;P06753;P07951	13	mQMLk1LDKENALDR	2	2.58	882.235	1763.46	-349.55
P09493;P06753;P07951	13	mQMLk1LDKENALDR	2	2.61	882.412	1763.82	-148.78
P09619	637	mLk1STAR	1	1.89	863.54	863.54	-1739.63
P09619	637	mLk1STAR	1	1.84	864.793	864.793	-288.43
P09619	637	mLk1STAR	1	1.6	865.035	865.035	-8.09
P0C6E5;O15347	3-7-8	MAk1GDPk1k1PK	1	1.81	1224.97	1224.97	-1232.8
P11055;P12883	1081-1082	QQLDERLk1k1K	1	2.24	1369.79	1369.79	-586.89
P11182	252	Dk1TEPIK	1	1.84	872.612	872.612	-438.46
P11182	252	Dk1TEPIK	1	1.58	872.761	872.761	-266.91
P11182	261-265	GFQk1AMVKTmSAALKIPHFGYcDEIDLTELVK	3	3.34	1234.14	3700.41	-260.53
P12814;O43707	103	Gk1MRVHK	1	1.56	897.712	897.712	-456.18
P12882;Q9UKX2	1028	VNTLTk1AKIK	2	2.56	579.952	1158.9	404.64
P12882;Q9UKX2	1330	RQLEEEIk1AK	1	1.68	1287.87	1287.87	1085.49
P12882;Q9UKX2;P11055;Q9Y623;P13533;P13535	955	k1DIDDLELTLAKVEK	2	2.6	887.299	1773.59	313.06
P12882;Q9UKX2;P11055;Q9Y623;P13533;P13535	956	k1DIDDLELTLAKVEK	2	2.6	887.299	1773.59	313.06
P12882;Q9UKX2;P11055;Q9Y623;P13533;P13535	958	k1DIDDLELTLAKVEK	2	2.6	887.299	1773.59	313.06
P12882;Q9UKX2;Q9Y623;P13535	205	RVIQYFATIAVTGEk1K	2	2.67	933.479	1865.95	-669.76
P12882;Q9UKX2;Q9Y623;P13535	205	RVIQYFATIAVTGEk1K	2	2.67	933.479	1865.95	-669.76
P12882;Q9UKX2;Q9Y623;P13535	207	RVIQYFATIAVTGEk1K	2	2.67	933.479	1865.95	-669.76
P12882;Q9Y623	864	Tk1EELAk1TEAK	1	1.69	1331.82	1331.82	-508.79
P12882;Q9Y623	869	Tk1EELAk1TEAK	1	1.69	1331.82	1331.82	-508.79
P12883	43	KDVFVPDDk1QEFVKAK	2	2.5	967.406	1933.81	-1247.27
P12883	1106-1107	IEDEQALGSQLQk1k1LK	2	2.74	956.802	1912.6	-304.76
P12883	1022	KALQEAHQQALDDLQAEEDKVNTLTk1AK	3	3.01	1060.38	3179.14	-118.4
P12883	72	TVTVk1EDQVmQQNPPKFDK	2	2.63	1146.17	2291.33	-111.74
P13533;P12883	1240	LELDDVTSNMEQIIk1AKANLEK	3	3.24	848.523	2543.55	-928.93
P13533;P12883	968-976	Ek1HATENKVk1NLTEEmAGLDEIIAK	3	3.23	971.265	2911.78	-515
P13535	57-61-65	STIQSk1EGGk1VTVk1TEGGATLTVR	3	3.56	859.136	2575.39	195.07
P13569	1189	NGQLSk1VMIIENSHVKK	2	2.55	983.41	1965.81	-1281.09
P13569	464	IERGQLLAVAGSTGAGk1TSLLMVIMGELEPSEGK	3	3.07	1162.79	3486.35	-208.73
P13569	1461	Sk1PQIAALK	1	1.57	999.697	999.697	1486.14
P13686	52	EMANAk1EIAR	1	1.56	1174.14	1174.14	-1034.97
P13686	189	TQLSWLk1K	1	1.64	1045.58	1045.58	-648.99
P13686	189	TQLSWLk1K	1	1.61	1046.18	1046.18	-72.68
P14060	369	ETLk1SKTQ	1	1.54	976.502	976.502	-615.65
P14060;P26439	164	LAEk1AVLAANGWNLK	2	2.62	820.294	1639.58	-819.1
P14060;P26439	164	LAEk1AVLAANGWNLK	2	2.61	820.72	1640.43	-299.72
P14625	87	MMk1LIINSLYK	1	1.63	1395	1395	-1292.95
P14625	586	GYEVIYLTEPVDEYcIQALPEFDGk1RFQNVAK	3	3.14	1278.66	3833.97	-613.59
P14625	473	KTLDmIk1K	1	1.6	1036.52	1036.52	1179.5
P14625;P08238	53	ELISNASDALDk1IR	2	2.54	793.257	1585.51	-1428.46
P14625;P08238	114	ELISNASDALDk1IR	2	2.54	793.257	1585.51	-1428.46
P14625;P08238	53	ELISNASDALDk1IR	2	2.6	793.308	1585.61	-1363.62
P14625;P08238	114	ELISNASDALDk1IR	2	2.6	793.308	1585.61	-1363.62
P14625;P08238	53	ELISNASDALDk1IR	2	2.67	793.606	1586.2	-987.63
P14625;P08238	114	ELISNASDALDk1IR	2	2.67	793.606	1586.2	-987.63
P14625;P08238	53	ELISNASDALDk1IR	2	2.6	793.618	1586.23	-972.38
P14625;P08238	114	ELISNASDALDk1IR	2	2.6	793.618	1586.23	-972.38
P14625;P08238	53	ELISNASDALDk1IR	2	2.54	793.645	1586.28	-938.79
P14625;P08238	114	ELISNASDALDk1IR	2	2.54	793.645	1586.28	-938.79
P14625;P08238	53	ELISNASDALDk1IR	2	2.84	793.699	1586.39	-870.09
P14625;P08238	114	ELISNASDALDk1IR	2	2.84	793.699	1586.39	-870.09
P14625;P08238	53	ELISNASDALDk1IR	2	2.63	793.705	1586.4	-862.08
P14625;P08238	114	ELISNASDALDk1IR	2	2.63	793.705	1586.4	-862.08
P14625;P08238	53	ELISNASDALDk1IR	2	2.63	793.719	1586.43	-845.06
P14625;P08238	114	ELISNASDALDk1IR	2	2.63	793.719	1586.43	-845.06
P14625;P08238	53	ELISNASDALDk1IR	2	3.06	793.741	1586.48	-816.49
P14625;P08238	114	ELISNASDALDk1IR	2	3.06	793.741	1586.48	-816.49
P14625;P08238	53	ELISNASDALDk1IR	2	3.09	793.777	1586.55	-771.98
P14625;P08238	114	ELISNASDALDk1IR	2	3.09	793.777	1586.55	-771.98
P14625;P08238	53	ELISNASDALDk1IR	2	2.51	793.854	1586.7	-674.67
P14625;P08238	114	ELISNASDALDk1IR	2	2.51	793.854	1586.7	-674.67
P14625;P08238	53	ELISNASDALDk1IR	2	2.52	794.045	1587.08	-434.07
P14625;P08238	114	ELISNASDALDk1IR	2	2.52	794.045	1587.08	-434.07
P14625;P08238	53	ELISNASDALDk1IR	2	2.84	794.105	1587.2	-358.05
P14625;P08238	114	ELISNASDALDk1IR	2	2.84	794.105	1587.2	-358.05
P14625;P08238	53	ELISNASDALDk1IR	2	2.98	794.117	1587.23	-342.51
P14625;P08238	114	ELISNASDALDk1IR	2	2.98	794.117	1587.23	-342.51
P14625;P08238	53	ELISNASDALDk1IR	2	2.53	794.154	1587.3	-296.04
P14625;P08238	114	ELISNASDALDk1IR	2	2.53	794.154	1587.3	-296.04
P14625;P08238	53	ELISNASDALDk1IR	2	2.66	794.174	1587.34	-270.81
P14625;P08238	114	ELISNASDALDk1IR	2	2.66	794.174	1587.34	-270.81
P14625;P08238	53	ELISNASDALDk1IR	2	2.59	794.23	1587.45	-200.97
P14625;P08238	114	ELISNASDALDk1IR	2	2.59	794.23	1587.45	-200.97
P14625;P08238	53	ELISNASDALDk1IR	2	2.77	794.255	1587.5	-168.82
P14625;P08238	114	ELISNASDALDk1IR	2	2.77	794.255	1587.5	-168.82
P14625;P08238	53	ELISNASDALDk1IR	2	2.57	794.316	1587.62	-92.23
P14625;P08238	114	ELISNASDALDk1IR	2	2.57	794.316	1587.62	-92.23
P14625;P08238	53	ELISNASDALDk1IR	2	2.6	794.741	1588.47	442.45
P14625;P08238	114	ELISNASDALDk1IR	2	2.6	794.741	1588.47	442.45
P15170	484	DEGk1TIAIGK	1	1.51	1073.23	1073.23	-926.24
P15170	138	DKGk1TVEVGR	1	1.64	1132.27	1132.27	880.88
P15170;Q8IYD1	136	Dk1GKTVEVGR	1	1.71	1131.34	1131.34	60.49
P15924	2112	TVSVSEAIk1K	1	1.56	1103.1	1103.1	-1074.84
P15924	1091-1094	QAELDGk1SAk1QNLDK	2	2.51	864.574	1728.14	-1008.71
P15924	2704	Gk1KKMSAAEAVK	1	1.53	1289.29	1289.29	-991.15
P15924	1474-1479	QSLDDAAk1TIQDk1NK	2	2.71	879.781	1758.55	-771.18
P15924	2714	KmSAAEAVk1EK	1	1.52	1249.73	1249.73	-583.09
P15924	813	cGLKk1IK	1	1.78	888.669	888.669	-541.45
P15924	1474-1479	QSLDDAAk1TIQDk1NK	2	2.95	880.171	1759.34	-327.06
P15924	1474-1479	QSLDDAAk1TIQDk1NK	2	2.75	880.284	1759.56	-198.81
P15924	821	IKNDLNLk1K	1	1.77	1128.53	1128.53	153.87
P15924	2458	QVQTSQk1NTLR	1	1.58	1345.86	1345.86	270.8
P15924	1840	Ak1STLEAETRVK	2	2.56	688.571	1376.13	413.32
P15924	2458	KQVQTSQk1NTLR	2	2.66	737.71	1474.41	501.27
P16662	522	FARk1AKK	1	1.61	890.577	890.577	-593.38
P16662	128	KFck1DVVSNK	1	1.69	1267.38	1267.38	-90.21
P16662	134	FcKDVVSNk1K	1	1.52	1267.63	1267.63	110.5
P17655	10	mAGIAAKLAk1DR	1	1.7	1301.9	1301.9	-1279.55
P17655	230	KPPPNLFKIIQk1ALQK	2	2.65	953.407	1905.81	-295.1
P19113	521	k1IIKQPQRVGAGPMK	2	2.53	846.658	1692.31	-1058.07
P19113	524	KIIk1QPQRVGAGPMK	2	2.8	846.658	1692.31	-1058.07
P19113	521	k1IIKQPQRVGAGPMK	2	2.64	846.686	1692.36	-1025.87
P19113	524	KIIk1QPQRVGAGPMK	2	2.89	846.686	1692.36	-1025.87
P19113	521	k1IIKQPQRVGAGPMK	2	2.52	846.924	1692.84	-744.35
P19113	414-425	Lk1GPNcLTENVLk1EIAK	2	2.69	1006.04	2011.08	-644.85
P19113	199	LVAYASDQAHSSVEk1AGLISLVKmK	3	3.02	901.905	2703.7	-536.81
P21579;Q8N9I0	189	VFLLPDKKk1K	1	2.15	1258.73	1258.73	111.53
P21757	332	GLPGYAGRPGNSGPk1GQK	2	2.68	891.949	1782.89	-613.74
P21757	332	GLPGYAGRPGNSGPk1GQK	2	2.58	892.15	1783.29	-388.67
P21757	332	GLPGYAGRPGNSGPk1GQK	2	2.72	892.59	1784.17	105.23
P21757	332	GLPGYAGRPGNSGPk1GQK	2	2.51	892.612	1784.22	130.27
P21757	332	GLPGYAGRPGNSGPk1GQK	2	2.54	892.629	1784.25	148.74
P21757	332	GLPGYAGRPGNSGPk1GQK	2	3.01	892.688	1784.37	215.09
P21757	332	GLPGYAGRPGNSGPk1GQK	2	2.66	893.059	1785.11	631.18
P21757	332	GLPGYAGRPGNSGPk1GQK	2	2.54	893.23	1785.45	822.08
P21802	641	NVLVTENNVmk1IADFGLAR	2	2.56	1081.36	2161.71	-832.37
P21802	509	DKPk1EAVTVAVKMLKDDATEK	2	2.67	1180.04	2359.06	-290.17
P21802	196	NGk1EFk1QEHR	1	1.58	1357.37	1357.37	-75.92
P21802	199	NGk1EFk1QEHR	1	1.58	1357.37	1357.37	-75.92
P21802	641	NVLVTENNVmk1IADFGLAR	2	2.93	1082.26	2163.52	7.21
P25067	124-133	MGk1AGPPGLPGk1VGPPGQPGLRGEPGIR	3	3.19	921.142	2761.41	-662.63
P25067	124-133	MGk1AGPPGLPGk1VGPPGQPGLRGEPGIR	3	3.08	921.331	2761.98	-456.59
P25067	124-133	MGk1AGPPGLPGk1VGPPGQPGLRGEPGIR	3	3.15	921.349	2762.03	-437.62
P25067	124-133	MGk1AGPPGLPGk1VGPPGQPGLRGEPGIR	3	3.11	921.604	2762.8	-160.07
P27448	454	SQTSTADSDLKEDGISSRk1SSGSAVGGK	3	3.12	933.36	2798.06	-310.84
P27448	454	k1SSGSAVGGK	1	1.76	920.419	920.419	445.02
P27544	348	NGLVKDk1R	1	1.51	970.649	970.649	-1529.28
P27544	348	NGLVKDk1R	1	1.57	970.663	970.663	-1514.3
P27544	348	NGLVKDk1R	1	1.68	970.665	970.665	-1512.53
P27544	348	NGLVKDk1R	1	2.03	971.654	971.654	-492.75
P29034	29	Fk1LSKGEMK	1	1.53	1108.48	1108.48	-1696.86
P29034	32	FKLSk1GEmKELLHK	2	2.73	873.216	1745.43	-967.96
P29034	29	Fk1LSKGEMK	1	1.54	1109.84	1109.84	-470.27
P29374	421-422	EEk1k1DLEESMEEALK	2	2.88	946.5	1891.99	-572.77
P29374	421-422	EEk1k1DLEESMEEALK	2	2.51	946.649	1892.29	-415.92
P29374	481	DVNSIk1K	1	1.57	845.674	845.674	-351.56
P29374	534	IKk1QEDSDK	1	1.5	1134.67	1134.67	1256.09
P29401	283	k1ILATPPQEDAPSVDIANIRMPSLPSYK	3	3.02	1032.15	3094.44	-370.85
P29401	264	ESWHGKPLPk1NMAEQIIQEIYSQIQSk1K	3	3.15	1132.96	3396.86	-11.78
P29401	281	ESWHGKPLPk1NMAEQIIQEIYSQIQSk1K	3	3.15	1132.96	3396.86	-11.78
P29401	538	VLDPFTIk1PLDR	2	2.5	729.126	1457.24	355.26
P30153;P30154	119	Dk1AVESLR	1	1.52	958.723	958.723	-1410.99
P30153;P30154	119	Dk1AVESLR	1	1.66	961.194	961.194	1163.48
P30154	480	EAATNNLmk1LVQK	2	2.61	759.688	1518.37	-268.67
P30291	605	KAQMAk1AAAEER	1	1.56	1344.72	1344.72	-1359.93
P30291	404	EAELk1DLLLQVGR	1	1.58	1525.26	1525.26	-996.16
P30291	575	k1SAEQLR	1	2.19	874.55	874.55	646.65
P30414	1258-1267	VLTTVPEmk1PQGLRIEIk1SKNK	3	3.07	871	2610.99	-52.96
P30414	1224	SQINLIDk1K	1	1.65	1101.39	1101.39	94.07
P30414	765	k1NSVSHKK	1	1.62	970.394	970.394	285.39
P30414	561-565	k1RASk1SPR	1	1.51	1015.27	1015.27	1079.37
P30414	334	Ik1GRGTIR	1	1.67	944.541	944.541	1485.55
P35498;Q99250;Q9NY46;P35499;Q14524;Q9UQD0;Q15858;Q9Y5Y9;Q9UI33	1318	k1YYNAMk1K	1	1.53	1129.39	1129.39	-857.93
P35498;Q99250;Q9NY46;P35499;Q14524;Q9UQD0;Q15858;Q9Y5Y9;Q9UI33	1324	k1YYNAMk1K	1	1.53	1129.39	1129.39	-857.93
P35498;Q99250;Q9NY46;P35499;Q9UQD0;Q15858	681	VFKLAk1SWPTLNMLIK	2	2.94	965.966	1930.92	-778.88
P35499	880	k1EPPEEDLKK	1	1.67	1254.29	1254.29	-891.83
P35590	859-864	AMIk1KDGLk1MNAAIK	2	2.64	858.656	1716.3	-493.79
P35590	864	KDGLk1MNAAIK	2	2.62	615.956	1230.91	-485.67
P35590	860	k1DGLKMNAAIK	1	1.54	1231.31	1231.31	-155.91
P35590	860	k1DGLKmNAAIK	1	1.63	1247.43	1247.43	-56.24
P35590	440	Fk1VNVKVPPVPLAAPR	2	2.75	888.122	1775.24	25.08
P35590	860	k1DGLKmNAAIKmLK	2	2.51	818.583	1636.16	74.79
P35590	859-860-864	AMIk1k1DGLk1MNAAIK	2	2.82	880.315	1759.62	246.73
P38570	1148	GSVGGLLVLIVILVILFk1cGFFK	3	3	845.409	2534.21	-796.18
P38570	330	VmVVLTDGGIFEDPLNLTTVINSPk1mQGVER	3	3	1150.31	3448.9	-24.34
P38570	305	ASk1VmVVLTDGGIFEDPLNLTTVINSPKmQGVER	3	3.06	1245.82	3735.43	29.77
P39023	30-34-50	Vk1SFPk1DDPSKPVHLTAFLGYk1AGMTHIVR	3	3.16	1156.26	3466.75	-378.53
P39023	28-30	HRGk1Vk1SFPK	1	1.58	1268.19	1268.19	-251.79
P39023	362	RALEk1IDLK	1	1.61	1128.13	1128.13	-201.21
P40222	188-194	EITLLmQTLNTLSTPEEk1LAALck1K	3	3.2	982.882	2946.63	-290.31
P40222	7	NQDKk1NGAAK	1	1.51	1115.93	1115.93	-260.63
P40222	450	ALLEMAEEk1TVRDKELEGLQVK	3	3.1	858.357	2573.06	26.89
P40222;Q8N3L3	269	EEEEk1RK	1	1.63	989.621	989.621	-442.4
P40394	366	k1ISEGFELLNSGQSIR	2	2.61	910.145	1819.28	-967.23
P40394	366	k1ISEGFELLNSGQSIR	2	2.56	910.316	1819.63	-778.27
P40394	238	SAGASRIIGIDLNk1DK	2	2.54	850.603	1700.2	-432.44
P40394	97	FPVIVGHEATGIVESIGEGVTTVk1PGDK	3	3.47	960.369	2879.09	-408.91
P40394	202	TGKVk1PGSTcVVFGLGGVGLSVIMGcK	3	3.11	918.228	2752.67	119.18
P40424;P40425	283	k1cGITVSQVSNWFGNKRIR	2	2.5	1147.34	2293.66	1.62
P40425	50	Gk1QDIGDILQQIMTITDQSLDEAQAKK	3	3.36	1010.51	3029.52	-626.75
P40425;P40426	97	Ek1TGLSIR	1	1.61	944.166	944.166	-2039.49
P40425;P40426	97	Ek1TGLSIR	1	1.87	946.614	946.614	551.07
P41743	488	SLSVk1AASVLK	1	1.52	1144.83	1144.83	-485.98
P41743	134	k1LYcANGHTFQAKR	2	2.55	868.976	1736.95	-29.56
P41743	488	SLSVk1AASVLK	1	1.55	1146.54	1146.54	1003.39
P42229	644	FDSPERNLWNLk1PFTTRDFSIRSLADR	3	3.12	1108.61	3323.81	-574.07
P42229	644	FDSPERNLWNLk1PFTTRDFSIRSLADR	3	3.09	1108.71	3324.12	-480.48
P42229	644	FDSPERNLWNLk1PFTTRDFSIRSLADR	3	3	1108.77	3324.31	-423.06
P42229;P51692	696	AVDGYVk1PQIK	1	1.63	1259.63	1259.63	-670.86
P42695	1216	Nk1IPALRELmHYLR	2	2.63	906.501	1812	-654.11
P42695	1088-1093	LFSLKGk1SNk1ER	2	2.73	746.195	1491.38	-233.66
P42695	1088-1093	LFSLk1GKSNk1ER	2	2.79	746.195	1491.38	-233.66
P42695	1088-1093	LFSLk1GKSNk1ER	2	2.63	746.298	1491.59	-95.48
P42695	1088-1093	LFSLk1GKSNk1ER	2	2.51	746.441	1491.88	96.49
P42695	1088-1093	LFSLKGKSNk1ER	2	2.84	725.552	1450.1	277.2
P42695	1088-1093	LFSLk1GKSNk1ER	2	3.25	746.641	1492.27	364.12
P42695	1088-1093	LFSLKGk1SNk1ER	2	3.37	746.641	1492.27	364.12
P42695	1088-1093	LFSLk1GKSNk1ER	2	2.86	746.662	1492.32	392.58
P42695	1088-1093	LFSLKGk1SNk1ER	2	2.9	746.662	1492.32	392.58
P42695	1088-1093	LFSLKGk1SNk1ER	2	2.53	746.755	1492.5	516.36
P45984	368	Sk1NGVVK	1	1.65	773.353	773.353	-717.23
P45984	308	mLVIDPDk1R	1	1.74	1144.67	1144.67	-608.87
P45984	368	Sk1NGVVK	1	1.59	773.505	773.505	-519.98
P45984	368	Sk1NGVVK	1	1.56	773.567	773.567	-440.41
P45984	368	Sk1NGVVK	1	1.71	774.46	774.46	712.78
P45984	368	Sk1NGVVK	1	1.74	775.498	775.498	2051.21
P45984	368	Sk1NGVVK	1	1.51	775.518	775.518	2076.27
P46934	50	ISTSNVVQmk1LTPRQTALAPLIKENVQSQER	3	3.05	1180.61	3539.82	-73.67
P46934	954	LKk1QNDIPNK	1	1.65	1240.44	1240.44	-4.49
P46934	352	GSLQk1k1IVLSNNTPR	2	2.57	870.736	1740.46	259.02
P46934	353	GSLQk1k1IVLSNNTPR	2	2.57	870.736	1740.46	259.02
P48426	226	Ek1Ak1ELPTLK	1	1.91	1240.77	1240.77	-567.6
P48426	228	Ek1Ak1ELPTLK	1	1.91	1240.77	1240.77	-567.6
P48426	140	FHTSYDk1RYIIK	2	2.62	807.169	1613.33	-328.06
P48426	258	VFLEk1LK	1	1.54	918.985	918.985	-183.72
P48552	112	k1EALLAGMVDSVPKGK	2	2.6	842.68	1684.35	-993.77
P48552	488	VPDVDIKEDQDTSk1NSK	2	2.56	980.723	1960.44	-332.86
P48552	1063-1074	DSPRLTk1TNPILYYmLQk1GGNSVTSR	3	3.22	1014.2	3040.59	-284.08
P48552	488	VPDVDIKEDQDTSk1NSK	2	2.8	980.866	1960.72	-186.88
P48552	488	VPDVDIKEDQDTSk1NSK	2	2.63	980.917	1960.83	-134.7
P48552	488	VPDVDIKEDQDTSk1NSK	2	2.52	980.929	1960.85	-122
P48634	1677	SSPDGGLk1GAAEGPPK	2	2.65	755.426	1509.85	-528.28
P48634	990	Gk1LGGPK	1	1.53	700.561	700.561	2456.89
P48634	990	Gk1LGGPK	1	1.51	700.662	700.662	2600.7
P49591	123	Ik1LEAER	1	1.8	900.502	900.502	-609.73
P49591	123	Ik1LEAER	1	1.57	900.533	900.533	-575.55
P49591	123	Ik1LEAER	1	1.77	900.764	900.764	-319.13
P50219	314	Qk1GGGGGAGK	1	1.52	857.586	857.586	-1564.58
P50219	314	Qk1GGGGGAGK	1	1.66	858.643	858.643	-331.78
P50219	314	Qk1GGGGGAGK	1	1.61	858.706	858.706	-259.25
P50219	314	Qk1GGGGGAGK	1	1.56	859.342	859.342	481.02
P50219	314	Qk1GGGGGAGK	1	1.54	859.605	859.605	787.75
P50570;Q9UQ16	567-568	Ek1k1YMLPLDNLK	2	2.61	788.094	1575.18	-1091.82
P50570;Q9UQ16	567-568	Ek1k1YMLPLDNLK	2	2.97	788.544	1576.08	-519.29
P50570;Q9UQ16	567-568	Ek1k1YMLPLDNLK	2	2.52	788.697	1576.39	-325.75
P50748	957	mSVAk1TSVDILK	1	1.58	1349.12	1349.12	-1113.34
P50748	254	GMTVKNLIDAEIIk1GAK	2	3.21	921.686	1842.36	-1011.94
P50748	2143	EFGILAk1TK	1	1.82	1048.57	1048.57	-654.08
P50748	957-964	AWRMSVAk1TSVDILk1ILcDIQK	3	3.04	887.663	2660.97	-88.37
P50748	1646	k1LKPKLLK	1	1.56	1010.47	1010.47	110.35
P50748	254	GMTVKNLIDAEIIk1GAK	2	2.75	923.071	1845.13	491.1
P50748	245-257	GmTVk1NLIDAEIIKGAk1K	2	2.8	1016.3	2031.59	568.53
P50748	1731	Ek1AEALLK	1	1.5	945.291	945.291	1242.54
P51530	635	QAMk1KVLLSK	1	1.5	1186.51	1186.51	-1692.98
P51530	293	TKYk1IMPLELK	2	2.55	702.978	1404.95	-1300.58
P51530	293	Yk1IMPLELK	1	1.64	1178.92	1178.92	1210.76
P51572	199	ADLQKLKDELASTk1QK	2	2.65	929.728	1858.45	-367.73
P51572	201	DELASTKQk1LEK	2	2.61	716.593	1432.18	-304.52
P51572	199	DELASTk1QKLEK	2	2.61	716.612	1432.22	-277.5
P51572	199	DELASTk1QKLEK	2	2.51	716.646	1432.28	-230.69
P51572	201	DELASTKQk1LEK	2	2.64	716.646	1432.28	-230.69
P51572	201	DELASTKQk1LEK	2	2.52	716.653	1432.3	-220.72
P51572	192-199	Lk1DELASTk1QKLEK	2	2.53	858.377	1715.75	-139.73
P51572	199	DELASTk1QKLEK	2	2.51	716.734	1432.46	-107.61
P51572	201	DELASTKQk1LEK	2	2.56	716.734	1432.46	-107.61
P51572	199	DELASTk1QKLEK	2	2.84	717.013	1433.02	282.4
P51572	201	DELASTKQk1LEK	2	2.86	717.013	1433.02	282.4
P51572	159	k1GAAVDGGK	1	1.59	845.392	845.392	531.9
P51841	855	TEk1LLTQmLPPSVAESLK	2	2.83	1021.78	2042.54	-918.72
P51841	855	TEk1LLTQmLPPSVAESLK	2	2.9	1021.81	2042.61	-885.82
P51841	855	TEk1LLTQmLPPSVAESLK	2	2.79	1021.9	2042.79	-797.9
P51841	855	TEk1LLTQmLPPSVAESLK	2	2.54	1021.91	2042.82	-784.39
P51841	855	TEk1LLTQmLPPSVAESLK	2	2.77	1022.19	2043.37	-511.52
P51841	855	TEk1LLTQmLPPSVAESLK	2	2.84	1022.37	2043.73	-338.58
P51841	855	TEk1LLTQmLPPSVAESLK	2	2.6	1022.42	2043.83	-287.43
P51841	855	TEk1LLTQmLPPSVAESLK	2	2.72	1022.53	2044.05	-181.7
P51841	855	TEk1LLTQmLPPSVAESLK	2	2.74	1022.54	2044.08	-166.05
P51841	672	Lk1SRNcVVDGRFVLK	2	2.58	917.684	1834.36	88.28
P52732	15	KKEEk1GK	1	1.85	888.721	888.721	-358.9
P52732	667	TSLTVADk1IEDQK	2	3.21	745.687	1490.37	-190.94
P52732	667	TSLTVADk1IEDQK	2	2.59	745.832	1490.66	3.67
P52732	759	Sk1DIVNK	1	1.59	847.499	847.499	1802.39
P55263	259	DIk1EIAKKTQALPK	2	2.97	812.715	1624.42	-940.46
P55263	263	DIKEIAk1KTQALPK	2	2.55	812.715	1624.42	-940.46
P55263	259	DIk1EIAKKTQALPK	2	2.6	813.112	1625.22	-451.78
P55263	259	DIk1EIAKKTQALPK	2	2.57	813.214	1625.42	-325.71
P55263	263	DIKEIAk1KTQALPK	2	2.58	813.214	1625.42	-325.71
P55263	264	k1TQALPK	1	1.67	828.885	828.885	1067.79
P55263	264	k1TQALPK	1	1.73	829.448	829.448	1745.67
P55289	641-643	Qk1k1KDTLmTSK	2	2.77	703.787	1406.57	-1487.92
P55289	641-643	QKk1k1DTLmTSK	1	1.93	1406.69	1406.69	-1399.13
P55289	641-643	Qk1Kk1DTLmTSK	1	1.94	1406.69	1406.69	-1399.13
P55289	641-643	Qk1k1KDTLmTSK	1	2.12	1406.69	1406.69	-1399.13
P55289	641-643	Qk1k1KDTLmTSK	2	2.62	704.023	1407.04	-1152.19
P55289	641-643	QKk1k1DTLmTSK	1	1.66	1407.64	1407.64	-724.81
P55289	641-643	Qk1Kk1DTLmTSK	1	1.69	1407.64	1407.64	-724.81
P55289	641-643	Qk1k1KDTLmTSK	1	1.82	1407.64	1407.64	-724.81
P55289	641-643	QKk1k1DTLmTSK	1	1.74	1407.68	1407.68	-694.61
P55289	641-643	Qk1Kk1DTLmTSK	1	1.75	1407.68	1407.68	-694.61
P55289	641-643	Qk1Kk1DTLmTSK	1	1.75	1407.68	1407.68	-694.61
P55289	641-643	Qk1k1KDTLmTSK	1	1.85	1407.68	1407.68	-694.61
P55289	641-643	Qk1k1KDTLmTSK	1	1.53	1408.17	1408.17	-347.97
P55289	641-643	Qk1k1KDTLmTSK	1	1.69	1408.93	1408.93	194.5
P55289	641-643	Qk1k1KDTLmTSK	2	2.52	705.046	1409.08	301.33
P55289	641-643	Qk1k1KDTLmTSK	2	2.56	705.123	1409.24	410.18
P55289	641-643	Qk1k1KDTLmTSK	2	2.52	705.14	1409.27	434.77
P55289	641-643	Qk1k1KDTLmTSK	2	2.6	705.152	1409.3	451.05
P55289	641-643	Qk1k1KDTLmTSK	2	2.58	705.177	1409.35	486.89
P55289	641-643	Qk1k1KDTLmTSK	2	2.6	705.629	1410.25	1128.15
P56180	432	YVRDLk1IQIEMEK	2	2.82	853.4	1705.79	-1314.17
P56180	432	YVRDLk1IQIEMEK	2	2.72	853.625	1706.24	-1049.97
P56180	432	YVRDLk1IQIEMEK	2	2.87	853.632	1706.26	-1042.09
P56180	432	YVRDLk1IQIEMEK	2	2.59	853.7	1706.39	-962.03
P56180	432	YVRDLk1IQIEMEK	2	2.74	853.804	1706.6	-840.03
P56715	878	Vk1ASAILSK	1	2.15	958.566	958.566	-634.04
P56715	253	VYPk1GNAKSESRK	2	2.76	753.464	1505.92	-519.8
P56715	853-858	k1SLVSKVTDSHITLKSQK	2	2.96	1021.45	2041.89	-240.85
P56715	791	ISLGAPk1K	1	1.57	857.565	857.565	1763.42
P60983	25	k1ETNNAAIIMKIDK	2	2.51	815.821	1630.64	-797.86
P60983	25	k1ETNNAAIIMKIDK	2	3.12	816.192	1631.38	-342.55
P60983	25	k1ETNNAAIIMKIDK	2	2.76	816.198	1631.39	-335.22
P60983	25	k1ETNNAAIIMKIDK	2	2.89	816.204	1631.4	-328.18
P60983	25	k1ETNNAAIIMKIDK	2	3.11	816.211	1631.41	-319.65
P60983	25	k1ETNNAAIIMKIDK	2	3.06	816.212	1631.42	-318.75
P60983	25	k1ETNNAAIIMKIDK	2	2.7	816.217	1631.43	-312.31
P60983	25	k1ETNNAAIIMKIDK	2	3.01	816.274	1631.54	-242.86
P60983	25	k1ETNNAAIIMKIDK	2	2.62	816.284	1631.56	-230.14
P60983	25	k1ETNNAAIIMKIDK	2	2.64	816.333	1631.66	-169.67
P60983	25	k1ETNNAAIIMKIDK	2	2.55	816.346	1631.68	-154.11
P60983	25	k1ETNNAAIIMKIDK	2	3.12	816.359	1631.71	-137.65
P60983	25	k1ETNNAAIIMK	1	1.69	1275.47	1275.47	-31.37
P60983	25	k1ETNNAAIIMKIDK	2	2.96	816.528	1632.05	68.66
P60983	25	k1ETNNAAIIMKIDK	2	2.92	816.606	1632.2	164.54
P61353	67	RSk1IKSFVK	1	1.51	1135.12	1135.12	-246.22
P61353	52-59	k1VTAAMGk1K	1	1.64	1018.41	1018.41	144.09
P61353	59	YPRKVTAAMGk1K	1	1.8	1393.88	1393.88	841.26
P62269	151	TVGVSKk1K	1	1.52	887.213	887.213	-2108.16
P62269	94	DGk1YSQVLANGLDNK	2	2.54	831.938	1662.87	-1168.78
P62269	47	k1ADIDLTK	1	1.64	945.476	945.476	-648.04
P62269	47	YAHVVLRk1ADIDLTKR	2	2.53	970.882	1940.76	-273.22
P62899	40	k1RAPRALK	1	1.75	981.482	981.482	-750.34
P62899	40	k1RAPRALK	1	1.68	981.782	981.782	-444.12
P62899	5	mAPAk1KGGEK	1	1.53	1075.17	1075.17	-98.75
P62906	27	Rk1FLETVELQISLK	2	2.53	873.021	1745.03	-1178.1
P62906	152	VDEVk1STIK	1	1.64	1060.59	1060.59	-591.74
P62906	160	VDEVKSTIKFQMk1K	2	3.14	862.667	1724.33	144.81
P62906	160	VDEVKSTIKFQMk1K	2	2.85	862.819	1724.63	321.17
P62906	97	Nk1KLVKK	1	1.64	900.622	900.622	519.85
P63130	177	GPELVGPSESk1PRGTSHLPAGQVPVTLQPQKQVK	3	3.07	1197.48	3590.42	-191.61
P63316	106	mFDk1NADGYIDLDELK	2	2.61	973.408	1945.81	-172.37
P63316	106	mFDk1NADGYIDLDELK	2	3.1	973.713	1946.42	140.51
P63316	106	mFDk1NADGYIDLDELK	2	2.54	973.782	1946.56	211.99
P63316	106	mFDk1NADGYIDLDELK	2	3.25	973.876	1946.74	308.41
P63316	106	mFDk1NADGYIDLDELK	2	2.78	974.143	1947.28	582.52
P68431;Q71DI3;P84243	65	STELLIRk1LPFQR	2	2.59	821.606	1642.2	-1076.93
P83731	113-116-117	AAk1EAk1k1AK	1	1.64	1070.41	1070.41	-795.73
P83731	123	QASk1KTAmAAAK	1	1.61	1264.57	1264.57	65.6
P83731	124	QASKk1TAmAAAK	1	1.82	1264.57	1264.57	65.6
P83731	131	TAMAAAk1APTKAAPKQK	2	2.59	864.254	1727.5	242.05
P87889;P63126;P63130;Q9HDB9	33	VSTk1NLIK	1	1.82	943.435	943.435	-1815.54
P87889;P63126;P63130;Q9HDB9	33	VSTk1NLIK	1	1.51	944.131	944.131	-1077.23
Q02153	281	Sk1EGLLDVEK	1	1.55	1157.95	1157.95	-2042.3
Q02153	595-596	Gk1k1EPmQVWFLSRK	2	2.55	917.606	1834.2	-533.82
Q02153	593	GPVSMk1GK	1	1.63	847.583	847.583	1821.92
Q02846;P51841	1050	GRTELk1GK	1	1.55	931.598	931.598	555.37
Q03468	323	ARVLSk1K	1	1.51	843.63	843.63	-492.14
Q03468	1254-1257	EQSNDDYVLEk1LFk1K	2	2.55	970.612	1940.22	-479.05
Q03468	329	EERLk1k1HIK	1	1.6	1264.94	1264.94	-444.7
Q03468	330	EERLk1k1HIK	1	1.6	1264.94	1264.94	-444.7
Q03468	170	k1LDSVKR	1	1.54	888.569	888.569	578.16
Q05193	245	DIDGk1KDITAALAAER	2	2.52	864.449	1727.89	-1179.5
Q05193	509	k1KTSGNQDEILVIRK	2	2.74	886.662	1772.32	146.92
Q05193	510	Kk1TSGNQDEILVIRK	2	2.66	886.662	1772.32	146.92
Q05193;Q9UQ16	240	SQk1DIDGk1K	1	1.52	1103.1	1103.1	-102.87
Q05193;Q9UQ16	240	SQk1DIDGk1K	1	1.52	1103.1	1103.1	-102.87
Q05193;Q9UQ16	245	SQk1DIDGk1K	1	1.52	1103.1	1103.1	-102.87
Q05193;Q9UQ16	245	SQk1DIDGk1K	1	1.52	1103.1	1103.1	-102.87
Q05BV3	662	EKQk1SATSK	1	1.51	1048.3	1048.3	-826.3
Q05BV3	823	IFVVk1MNPYVPDK	2	2.57	796.515	1592.02	-579.94
Q05BV3	267	LWDLTFk1PITVIDLR	2	2.68	936.714	1872.42	-442.62
Q05BV3	1158	Gk1KQTIPSVEVEK	2	2.57	743.332	1485.66	-43.64
Q05BV3	667	QKSATSk1RR	1	1.62	1106.09	1106.09	1658.56
Q07065	594	LFVk1VEK	1	1.54	904.448	904.448	-749.73
Q07065	10-21	QRGSk1GGHGAASPSEk1GAHPSGGADDVAK	3	3.1	934.71	2802.12	59.96
Q07065	191	QDLTEKAVk1QGESEVSRISEVLQK	3	3.33	915.77	2745.3	84.99
Q07065	287	QDLk1ALK	1	1.66	858.37	858.37	401.22
Q07065	594	LFVk1VEK	1	1.55	906.548	906.548	1567.79
Q08426	201	LcNk1PIQSLPNmDSIFSEALLK	3	3	859.333	2575.98	-794.1
Q08426	338-346-350	NQLATANk1mITSVLEk1EASk1MQQSGHPWSGPKPR	3	3.03	1298.38	3893.14	-331.13
Q08426	591	IHk1PDPWLSK	1	1.75	1263.81	1263.81	262.19
Q08945	639-640	mEk1k1STPSR	1	1.53	1162.18	1162.18	-1847.21
Q08945	533	k1KPVEVK	1	1.53	869.555	869.555	-605.27
Q08945	534	Kk1PVEVK	1	1.66	869.555	869.555	-605.27
Q08945	533	k1KPVEVK	1	1.67	869.569	869.569	-588.41
Q08945	534	Kk1PVEVK	1	1.57	869.569	869.569	-588.41
Q08945	533	KSRk1KPVEVK	1	1.58	1241.24	1241.24	-224.14
Q08945	319	VMk1ALVNR	1	1.58	973.678	973.678	461.33
Q09472	1555-1558	NNKk1TSk1NK	1	1.68	1144.63	1144.63	-1447.56
Q09472	1528-1542	k1REENTSNESTDVTk1GDSK	2	2.79	1104.65	2208.29	-897.38
Q09472	1546	GDSk1NAKK	1	1.76	889.584	889.584	-449.17
Q09472	1558	TSk1NKSSLSR	1	1.5	1150.27	1150.27	-4
Q09472	1340	TVEVKPGMk1AR	1	1.66	1258.91	1258.91	304.39
Q09472	1546	GDSk1NAKK	1	1.72	890.539	890.539	623.51
Q09472	1545-1548-1550	GDSk1NAk1k1K	1	1.51	1103.1	1103.1	790.44
Q0VDG4	376	ImLDNmRk1LEK	2	2.52	732.798	1464.59	-814.2
Q0VDG4	376	ImLDNmRk1LEK	2	2.54	732.825	1464.64	-777.08
Q0VDG4	376	ImLDNMRk1LEK	2	2.84	724.993	1448.98	-554.3
Q0VDG4	376	ImLDNMRk1LEK	2	3.06	725.09	1449.17	-419.79
Q0VDG4	376	ImLDNMRk1LEK	2	2.65	725.091	1449.17	-419.2
Q0VDG4	376	ImLDNMRk1LEK	2	2.96	725.111	1449.22	-390.8
Q0VDG4	376	ImLDNMRk1LEK	2	2.94	725.169	1449.33	-311.94
Q0VDG4	376	ImLDNMRk1LEK	2	2.67	725.184	1449.36	-290.7
Q0VDG4	376	ImLDNMRk1LEK	2	2.9	725.268	1449.53	-175.3
Q0VDG4	376	ImLDNMRk1LEK	2	2.71	725.372	1449.74	-31.46
Q0VDG4	376	ImLDNMRk1LEK	2	3	725.476	1449.95	112.68
Q0VDG4	376	ImLDNMRk1LEK	2	2.98	725.49	1449.97	131.71
Q0VDG4	125	ADTAEk1ALNVIVDLLEK	2	2.8	943.288	1885.57	213.68
Q0VDG4	376	ImLDNMRk1LEK	2	3.02	725.55	1450.09	214.53
Q0VDG4	376	ImLDNMRk1LEK	2	2.85	725.586	1450.17	264.52
Q0VDG4	376	ImLDNMRk1LEK	2	2.66	725.622	1450.24	313.66
Q0VDG4	376	ImLDNMRk1LEK	2	2.63	725.653	1450.3	355.9
Q0VDG4	376	ImLDNMRk1LEK	2	2.73	725.782	1450.56	534.33
Q0VDG4	376	ImLDNMRk1LEK	2	2.73	725.784	1450.56	536.18
Q0VF49	872	DSk1AKKK	1	1.55	846.455	846.455	-646.67
Q0VF49	845	Dk1TKGPK	1	1.51	815.546	815.546	-489.64
Q0VF49	836-840	DLINEAk1RKEk1PK	2	2.71	827.142	1653.28	-389.16
Q0VF49	838-840	DLINEAKRk1Ek1PK	2	2.61	827.142	1653.28	-389.16
Q0VF49	836-840	DLINEAk1RKEk1PK	2	2.52	827.18	1653.35	-343.51
Q0VF49	836	DLINEAk1RKEk1PK	2	2.5	827.563	1654.12	120.24
Q0VF49	840	DLINEAk1RKEk1PK	2	2.5	827.563	1654.12	120.24
Q0VF49	838-840	DLINEAKRk1Ek1PK	2	2.75	827.563	1654.12	120.24
Q0VF49	869	Sk1DSKAKK	1	1.81	934.401	934.401	342.79
Q0VF96;Q9P2M7	495	ELTALk1GALK	1	1.71	1085.01	1085.01	-1206.59
Q0VF96;Q9P2M7	495	ELTALk1GALK	1	1.66	1085.73	1085.73	-537.49
Q12756;O60333	161	VRDLLNPk1NK	1	1.6	1238.01	1238.01	-1173.44
Q12830	1986	k1GLRSSALRPK	2	2.54	627.683	1254.36	-916.09
Q12830	1844	k1SIFVLPNDDLKKLAR	2	2.71	949.942	1898.88	-736.21
Q12830	1086	k1IKIEPDSEK	1	1.7	1228.61	1228.61	-653.45
Q12830	1088	KIk1IEPDSEK	1	1.81	1228.61	1228.61	-653.45
Q12830	1843	KFVTKSSk1K	1	1.82	1094.64	1094.64	-632.29
Q12830	208	k1PRVHRPRSPILEEK	2	2.61	942.713	1884.42	-428.78
Q12830	1209-1219	Ik1LEGGIKGIGk1TSTNSSK	2	2.99	1001.78	2002.56	-371.48
Q12830	1565	VVSGNVEPk1VNNINK	2	2.84	827.341	1653.68	-121.85
Q12830	1121	ITEKk1DQDVK	2	2.67	623.655	1246.3	-81.78
Q12830	2713	EEk1QAAKKR	1	1.59	1130.47	1130.47	159.07
Q12830	1565	VVSGNVEPk1VNNINK	2	3.02	827.578	1654.15	164.08
Q12830	986-988	EEk1Ek1VKK	1	1.67	1102.6	1102.6	299.14
Q12830	2772	DLQIEVQEELk1R	2	2.57	772.25	1543.49	493.61
Q12830	1059	k1SLEGTK	1	1.52	805.539	805.539	770.57
Q12830	2755	k1RALLDK	1	1.5	887.958	887.958	2111.81
Q12874	24-29	LmDVMAk1EMLTk1K	2	2.73	819.312	1637.62	-880.37
Q12874	24-29	LmDVMAk1EMLTk1K	2	2.63	819.646	1638.28	-472.29
Q12874	24-29	LmDVMAk1EMLTk1K	2	2.63	819.646	1638.28	-472.29
Q12874	291	Gk1SLESLDTSLFAk1NPK	2	2.55	960.619	1920.23	31.39
Q12874	303	Gk1SLESLDTSLFAk1NPK	2	2.55	960.619	1920.23	31.39
Q12874	153	YINLk1ASEK	1	1.55	1108.66	1108.66	343.18
Q12874	264	Lk1SALLALGLK	1	1.82	1170.74	1170.74	1063.76
Q12923	1362	TFSSSPPk1PGDIFEVELAK	2	2.54	1046.25	2091.5	-410.3
Q12923	737-744	VmEk1LDLSYIk1EELPK	2	2.66	1018.45	2035.89	-250.54
Q12923	1644	Qck1SPSR	1	1.56	905.475	905.475	500.79
Q12923	1097	EITLVNLk1K	1	1.66	1101.39	1101.39	951.09
Q13043	301	DLINEAmDVk1LK	2	2.53	724.432	1447.86	112.5
Q13043	285	SAk1GVSILR	1	1.9	973.678	973.678	531.79
Q13043	285	SAk1GVSILR	1	1.51	974.962	974.962	1847.24
Q13107	773	k1TTVALR	1	1.57	828.516	828.516	-3001.78
Q13107	728	LFTFSLVNSYGTADINSLAADGk1LLK	3	3.2	934.799	2802.38	64.84
Q13107	773	k1TTVALR	1	1.62	831.581	831.581	694.38
Q13107	773	k1TTVALR	1	1.74	831.627	831.627	750.12
Q13111	397-400	Ek1AEk1QRLK	1	1.67	1212.51	1212.51	-1564.39
Q13111	31	k1LIQARLPFK	1	1.66	1257.86	1257.86	1017.4
Q13111;Q15431	357	EEk1EKLK	1	1.53	944.589	944.589	-1588.12
Q13111;Q15431	357	EEk1EKLK	1	1.53	944.614	944.614	-1561.85
Q13136;O75334;O75145;O75335	773	LFGk1KEK	1	1.55	892.347	892.347	290.94
Q13237	578	LGIIYRDLk1PENLILDAEGYLKLVDFGFAK	3	3.08	1156.25	3466.73	-388.09
Q13237	247	TASVk1AITNVK	1	1.68	1174.55	1174.55	141.47
Q13237	247	TASVk1AITNVK	1	1.7	1174.56	1174.56	150.82
Q13237	428-438	LSk1ALSLEmIQLk1EK	2	2.67	917.025	1833.04	451.63
Q13237	151-156-157	k1DSSEk1k1LITDALNK	2	2.55	909.67	1818.33	707.42
Q13237	151-156-157	k1DSSEk1k1LITDALNK	2	2.6	909.675	1818.34	712.52
Q13416	549	k1GTDGVEYLLIPVDNGTLTDFLEK	3	3	893.816	2679.43	-590.06
Q13416	34	EGGAk1LKK	1	1.59	872.55	872.55	-561.95
Q13416	543	DHk1LIRTK	1	1.59	1052.72	1052.72	-501.51
Q13416	108	MAk1LASELAK	1	1.57	1106.09	1106.09	1566.35
Q13557	318	GAILTTmLATRNFSAAk1SLLKKPDGVK	3	3.08	963.781	2889.33	-735.3
Q13557	149	Sk1GAAVK	1	1.7	702.418	702.418	-583.97
Q13557	149	Sk1GAAVK	1	1.86	702.447	702.447	-543.1
Q13557	318	NFSAAk1SLLK	1	1.92	1120.84	1120.84	-433.33
Q13557	149	Sk1GAAVK	1	1.56	704.385	704.385	2209.88
Q13573	81-95	k1MSNALAIQVDSEGk1IK	2	2.57	958.145	1915.28	-1019.14
Q13573	240	KmTVk1EQQEWK	1	1.75	1493.56	1493.56	-114.6
Q13573	476	FVPDk1EFSGSDRRQR	2	2.51	934.218	1867.43	212.14
Q13573	311	k1MAQKEK	1	1.56	906.484	906.484	1518.39
Q13573	311	k1mAQKEK	1	1.52	922.561	922.561	1576.34
Q13610	33-40	EEVk1RLIAEAk1EK	2	2.55	814.659	1628.31	265.18
Q13610	33-40	EEVk1RLIAEAk1EK	2	2.63	814.712	1628.42	329.33
Q13610	33-40	EEVk1RLIAEAk1EK	2	2.65	814.768	1628.53	398.57
Q13610	33-40	EEVk1RLIAEAk1EK	2	2.96	814.811	1628.62	451.46
Q14005	1092	k1LIEEVK	1	1.61	900.533	900.533	-620.63
Q14005	1092	k1LIEEVK	1	1.56	900.567	900.567	-583.33
Q14005;Q8WX94	1092	k1LIEEVK	1	1.69	900.502	900.502	-654.81
Q14005;Q8WX94	1092	k1LIEEVK	1	1.78	900.502	900.502	-654.81
Q14005;Q8WX94	1092	k1LIEEVK	1	1.64	900.583	900.583	-565.56
Q14005;Q8WX94	1092	k1LIEEVK	1	1.55	900.764	900.764	-364.21
Q14119	106	LVSRPk1K	1	1.51	869.625	869.625	-527
Q14119	106	LVSRPk1K	1	1.69	869.638	869.638	-512.95
Q14119	106	LVSRPk1K	1	1.56	869.697	869.697	-444.42
Q14119	106	LVSRPk1K	1	1.59	869.786	869.786	-342.49
Q14119	165-168	k1PSk1PVK	1	1.54	868.761	868.761	801.88
Q14119	165-168	k1PSk1PVK	1	1.52	869.569	869.569	1731.01
Q14318	340	LEPSNk1TIHAELSKLVKK	2	2.61	1039.3	2077.6	-415.18
Q14318	105	Kk1TLVPGPPGSSRPVK	2	2.51	845.699	1690.39	-376.73
Q14318	224	VALANRk1R	1	1.67	971.706	971.706	1586.68
Q14554	104	KMKVDLSPk1DK	1	1.72	1330.31	1330.31	-986.4
Q14554	194	RmmPHFQk1AATQLR	2	2.53	894.712	1788.42	-955.86
Q14554	194	RmmPHFQk1AATQLR	2	2.63	894.714	1788.42	-954.35
Q14554	96-98	k1Mk1VDLSPKDK	1	1.66	1372.69	1372.69	-706.38
Q14554	310-317	k1mKPEFEk1AAEALHGEADSSGVLAAVDATVNK	3	3.08	1138.7	3414.08	-506.6
Q14554	312-317	Kmk1PEFEk1AAEALHGEADSSGVLAAVDATVNK	3	3.15	1138.7	3414.08	-506.6
Q14554	458	KIAcAAVDcVk1DKNQDLcQQEAVK	3	3.24	945.455	2834.35	-319.31
Q14554	444	KVIPHFTATADAFk1DDRK	2	2.89	1052.29	2103.57	85.12
Q14571	1318	FLQTIVk1ADGKYVKK	2	2.89	889.864	1778.72	-1366.73
Q14571	1318	FLQTIVk1ADGKYVKK	2	2.57	889.88	1778.75	-1348.45
Q14571	1318	FLQTIVk1ADGKYVKK	2	3.04	890.145	1779.28	-1049.75
Q14571	1318	FLQTIVk1ADGKYVKK	2	2.53	890.184	1779.36	-1005.94
Q14571	1318	FLQTIVk1ADGKYVKK	2	2.86	890.274	1779.54	-904.86
Q14571	1318	FLQTIVk1ADGKYVKK	2	2.58	890.344	1779.68	-826.46
Q14571	1318	FLQTIVk1ADGKYVKK	2	3.12	890.511	1780.01	-638.54
Q14571	1322	FLQTIVKADGk1YVKK	2	2.62	890.511	1780.01	-638.54
Q14571	1318	FLQTIVk1ADGKYVKK	2	3.02	890.529	1780.05	-618.09
Q14571	1318	FLQTIVk1ADGKYVKK	2	2.98	890.628	1780.25	-506.94
Q14571	1318	FLQTIVk1ADGKYVKK	2	2.69	890.713	1780.42	-411.31
Q14571	90	AKQAKQGNHTEAALLk1K	2	2.62	939.79	1878.57	-319.11
Q14571	1318	FLQTIVk1ADGKYVKK	2	2.86	890.8	1780.59	-313.65
Q14571	1318	FLQTIVk1ADGKYVKK	2	2.83	890.921	1780.83	-178.02
Q14571	1318	FLQTIVk1ADGKYVKK	2	2.83	890.924	1780.84	-174.59
Q14571	1318	FLQTIVk1ADGKYVKK	2	2.58	890.95	1780.89	-145.52
Q14571	1318	FLQTIVk1ADGKYVKK	2	2.7	890.994	1780.98	-96.17
Q14571	1318	FLQTIVk1ADGKYVKK	2	2.52	891.127	1781.25	53.25
Q14571	108-116	QNESENk1KLLGEIVk1YSNVIQLLHIK	3	3.18	1042.07	3124.19	181.7
Q14571	1318	FLQTIVk1ADGKYVKK	2	2.51	891.275	1781.54	219.74
Q14571	1318	FLQTIVk1ADGKYVKK	2	2.66	891.3	1781.59	247.41
Q14571	1318	FLQTIVk1ADGKYVKK	2	2.66	891.335	1781.66	286.73
Q14643	912	mAk1GEENKGNNDVEKLK	2	2.5	981.39	1961.77	-716.25
Q14643	711-721	Sk1SVRELAQDAk1EGQK	2	2.56	929.617	1858.23	-441.65
Q14643	831	DEIk1ERFAQTmEFVEEYLR	3	3.11	831.295	2491.87	-362.12
Q14643	711-721	Sk1SVRELAQDAk1EGQK	2	2.82	929.817	1858.63	-225.6
Q14643	417	EEEKPVMLk1IGTSPVK	2	2.79	914.502	1828	-101.51
Q14643	711	EIRSk1SVRELAQDAK	2	2.53	887.299	1773.59	332.57
Q14643	508-517	Qk1LmREQNILk1QIFK	3	3.01	673.827	2019.47	511.06
Q14643;Q14571	1802	k1SEk1FFK	1	1.52	997.692	997.692	-476.17
Q14643;Q14571	1805	k1SEk1FFK	1	1.52	997.692	997.692	-476.17
Q14643;Q14571	1860	k1SEk1FFK	1	1.52	997.692	997.692	-476.17
Q14643;Q14571	1863	k1SEk1FFK	1	1.52	997.692	997.692	-476.17
Q14643;Q14571;Q14573	144	LPALLEk1NAMR	1	1.83	1296.91	1296.91	-1301.56
Q14643;Q14571;Q14573	144	LPALLEk1NAMR	1	1.83	1296.91	1296.91	-1301.56
Q14714	31	k1GTGAPK	1	1.58	701.144	701.144	473.21
Q14714	31	k1GTGAPK	1	1.55	701.554	701.554	1057.74
Q14714	31	k1GTGAPK	1	1.61	701.569	701.569	1078.77
Q14714	31	k1GTGAPK	1	1.71	702.526	702.526	2439.06
Q14896	715	AITQGNKAPARPAPDAPEDTGDSDEWVFDk1K	3	4.11	1123.77	3369.3	-390.06
Q14896	93	VKFDLk1VIEAEK	2	2.69	731.141	1461.28	-320.27
Q14896	582	GVWLKNGk1ELVPDSR	2	3.07	870.833	1740.66	-197.41
Q15349	273	KETMALILk1AK	1	1.55	1287.59	1287.59	-818.75
Q15349	273	KETMALILk1AK	1	1.5	1287.64	1287.64	-774.72
Q15349	273	DRKETmALILk1AK	2	2.64	788.635	1576.26	220.34
Q15349	273	DRKETmALILk1AK	2	2.68	788.712	1576.42	318.19
Q15361	841-845	LEk1mmEk1KGTK	2	2.56	719.639	1438.27	-1021.48
Q15361	671-676	GAWSk1SETRk1LIK	1	1.73	1587.68	1587.68	-737.02
Q15361	841-845	LEk1mmEk1KGTK	2	2.59	720.007	1439.01	-509.1
Q15361	69	DFQHLISSPLKk1SR	2	2.63	849.738	1698.47	-291.9
Q15361	69	DFQHLISSPLKk1SR	2	2.71	850.139	1699.27	180.2
Q15398	12	HRk1DISTEMIRTK	2	2.71	829.011	1657.01	-556.8
Q15398	101	EEk1QLQK	1	1.6	944.589	944.589	-499.52
Q15398	370	cKTYSTk1TIQQDSNK	2	2.55	922.66	1844.31	-394.5
Q15691	89	MGVDk1IIPVDk1LVK	2	2.55	819.82	1638.63	-860.27
Q15691	95	MGVDk1IIPVDk1LVK	2	2.55	819.82	1638.63	-860.27
Q15691	95-98	MGVDKIIPVDk1LVk1GK	2	2.61	912.567	1824.13	-625.9
Q15691	89-95	RmGVDk1IIPVDk1LVK	2	2.68	906.579	1812.15	-43.32
Q15691	95-98	MGVDKIIPVDk1LVk1GK	2	2.54	913.685	1826.36	599.07
Q15788	740-741-744	k1k1ESk1DHQLLR	1	1.53	1506.99	1506.99	-1149.94
Q15788	740-741-744	k1k1ESk1DHQLLR	1	1.59	1507.03	1507.03	-1123.18
Q15788	740-741-744	k1k1ESk1DHQLLR	1	1.62	1508.24	1508.24	-315.67
Q16206	494	DDKLQVEk1MLENLK	2	2.7	872.651	1744.29	-999.4
Q16206	484	EAELEk1LK	1	1.51	1001.55	1001.55	-601.15
Q16206	494	DDKLQVEk1MLENLK	2	3.02	873.204	1745.4	-364.29
Q16206	494	DDKLQVEk1MLENLK	2	2.53	873.68	1746.35	180.99
Q16206	500	MLENLk1EK	1	1.54	1047.85	1047.85	558.69
Q16236	541-543	EKLLk1Ek1GENDK	2	2.82	757.843	1514.68	-677.74
Q16236	538-541	Ek1LLk1EK	1	1.79	971.699	971.699	-484.63
Q16236	596	DGNVFLVPk1SKKPDVKK	2	2.7	971.426	1941.84	-240.59
Q16236	438	ELPVSPGHRk1TPFTKDK	2	2.58	990.613	1980.22	-29.38
Q16236	604	KPDVKk1N	1	1.5	872.593	872.593	1796.68
Q16534	224	KVFIPDDLk1DDK	2	2.62	737.628	1474.25	-973.67
Q16534	280	ELGk1cKNILAK	1	1.61	1315.64	1315.64	-733.15
Q16534	234-240	Rk1NNMAAk1R	1	1.58	1174.99	1174.99	1362.06
Q16534	234	Rk1NNMAAKR	1	1.55	1132.91	1132.91	1377.16
Q16695;P84243	10	QTARk1STGGKAPR	2	2.51	699.542	1398.08	-1790.87
Q16695;P84243	10-15	k1STGGk1APR	1	1.54	987.492	987.492	1394.43
Q29980	190	TKTHYRAMQADcLQk1LQR	2	2.59	1145.09	2289.18	-1085.15
Q29980	175-177	AQTLAMNVTNFWKEDAMk1TKTHYR	3	3.31	976.371	2927.1	-434.87
Q29980	190	TKTHYRAMQADcLQk1LQR	2	2.98	1146.14	2291.26	-175.27
Q2M389	1037-1038	EKLNk1k1NK	1	1.57	1085.01	1085.01	-1169.44
Q2M389	1037-1038-1040	LNk1k1Nk1IGAAFTDDGFAMGVAYILK	3	3.44	937.852	2811.54	-623.45
Q2M389	242	Lk1PFEKFLLK	1	1.54	1304.88	1304.88	-586.39
Q2M389	250	FLLk1LEGQLLDGMIFQAcIEQQFDSLNGGVSVSK	3	3.05	1276.93	3828.77	-173.44
Q2M389	378	k1SLQAIK	1	1.6	830.594	830.594	695.79
Q2TB90	312	LILLk1MAKAGLLFGGEKSSALHTK	3	3.25	857.128	2569.37	-308.07
Q2TB90	843	EVcGAVSRRAAQLcGAGLAAIVEk1R	3	3.01	895.977	2685.92	-81.98
Q2TB90	346	Yk1EGLANTR	1	1.61	1094.45	1094.45	216.68
Q2TB90	315	mAk1AGLLFGGEK	1	1.52	1280.99	1280.99	354.42
Q2TB90	141	Tk1DLKHK	1	1.57	913.321	913.321	1361.64
Q2TB90	191	LTk1AmRRHK	1	1.64	1201.14	1201.14	1388.83
Q2V2M9	890-891	GQPTFTKk1k1K	1	1.61	1245.53	1245.53	-1563.64
Q2V2M9	909	TIRLFWNEVRPFDWPck1NNR	3	3.23	898.005	2692	-30.64
Q2V2M9	94-95	Gk1k1HSIILR	1	1.55	1137.53	1137.53	1004.95
Q2WGJ9	630	mk1TVLSDFISR	2	3.14	678.025	1355.04	-411.05
Q2WGJ9	209	cDISVMGk1GDVLK	2	2.52	732.631	1464.25	-336.85
Q2WGJ9	209	cDISVmGk1GDVLK	2	2.81	740.788	1480.57	-120.76
Q2WGJ9	437	SSKGk1DK	1	1.62	793.455	793.455	1985.87
Q3BBV0;P0C2Y1;Q3BBV2;Q3BBW0;Q6P3W6;Q5SXJ2	81	EEk1LAEQLK	1	1.7	1130.16	1130.16	-113.81
Q3BBV0;P0C2Y1;Q3BBV2;Q3BBW0;Q6P3W6;Q5SXJ2	81	EEk1LAEQLK	1	1.59	1130.76	1130.76	416.95
Q3MJ13	55	ISAk1ELLFGHSASVTcLAR	3	3.02	701.563	2102.67	-369.29
Q3MJ13	731	TLTLRKSk1TAcGPLSAEALAKPITESLAQGDNTIK	3	3.22	1243.29	3727.85	-121.29
Q3MJ13	776-777	MKISk1k1MQPKPSR	2	2.98	822.746	1644.48	257.07
Q3MJ13	717-722	Ak1STVEk1K	1	1.6	975.45	975.45	328.36
Q3SY77	413-414	FGVSIQLk1KLK	1	1.62	1302.6	1302.6	-790.9
Q3SY77	434	Yk1SAAVAASVILR	2	2.53	696.727	1392.45	568.41
Q3SY77	405	k1FGVSIQLK	1	1.69	1063.49	1063.49	1120.05
Q3T906	694	AQEEVk1IPLVNISLLPK	3	3.34	644.796	1932.37	-1012.59
Q3T906	848-850	TIGGNVTKEKPPSLIVPLESQmTk1Ek1K	3	3.07	1018.1	3052.27	-755.37
Q3T906	855	KITGk1EK	1	1.66	845.49	845.49	-621.05
Q3T906	694	AQEEVk1IPLVNISLLPK	2	2.87	967.455	1933.9	-220.87
Q3T906	850-851	Ek1k1ITGK	1	1.61	888.483	888.483	485.24
Q460N5	670-678	LLFNFVEQNmk1IERLVEVk1PSLVIDYLK	3	3.22	1160.09	3478.27	-542.23
Q460N5	1005	TSWEk1GSLVSPGGLQMLLVK	2	2.51	1087.26	2173.52	-29.28
Q460N5	1491	EYQELNELQKKLNINISLDHk1RPLIK	3	3.32	1074.33	3220.96	66.94
Q460N5	1106	NGSTSSLk1IMEDIIR	2	2.73	854.199	1707.39	252.81
Q496Y0	516-529	k1YSKNVImEELIAk1FLPEELK	3	3.02	874.647	2621.93	-836.14
Q496Y0	343	EFLYcVSLDGk1NKR	2	2.84	886.24	1771.47	-318.31
Q496Y0	343	EFLYcVSLDGk1NKR	2	2.61	886.247	1771.49	-309.9
Q496Y0	343	EFLYcVSLDGk1NKR	2	2.59	886.27	1771.53	-284.13
Q496Y0	343	EFLYcVSLDGk1NKR	2	3.23	886.503	1772	-21.59
Q496Y0	343	EFLYcVSLDGk1NKR	2	3.4	886.668	1772.33	164.66
Q496Y0	343	EFLYcVSLDGk1NKR	2	3.13	886.712	1772.42	214.93
Q496Y0	343	EFLYcVSLDGk1NKR	2	3.15	886.825	1772.64	341.75
Q496Y0	343	EFLYcVSLDGk1NKR	2	2.8	886.83	1772.65	347.53
Q4V328	230	LQEELAk1LSEKLK	2	2.66	785.816	1570.63	-784.05
Q4V328	612	GSAALk1DLK	1	1.59	944.514	944.514	-624.69
Q4V328	444	AmLDELAMETLQEk1SQHKEELGAVRLR	3	3.22	1062.22	3184.65	-314.62
Q4V328	50-54	QKVAYLDk1EFSk1AQK	2	2.62	934.654	1868.3	85.38
Q4V328	606	k1GSAALK	1	1.6	717.47	717.47	857.09
Q4V328	606	k1GSAALK	1	1.68	717.511	717.511	913.78
Q4V328	606	k1GSAALK	1	1.68	717.627	717.627	1075.91
Q53EU6	294	k1KLPILIFPEGTcINNTSVmMFK	3	3.16	913.734	2739.19	-793.84
Q53EU6	294	k1KLPILIFPEGTcINNTSVMmFK	3	3.25	913.734	2739.19	-793.84
Q53EU6	295	Kk1LPILIFPEGTcINNTSVmMFK	3	3.23	913.734	2739.19	-793.84
Q53EU6	295	Kk1LPILIFPEGTcINNTSVMmFK	3	3.31	913.734	2739.19	-793.84
Q53EU6	55	IEk1GTPK	1	1.5	815.231	815.231	335.73
Q53EU6	410	Ak1VKDIFK	1	1.62	991.699	991.699	482.86
Q56UN5	645	ScVPLSVQPTEPRLNYLDLk1YSDmFK	3	3.01	1053.44	3158.31	-737.82
Q56UN5	543-546-547	Tk1TSk1k1TPQNFVISTEGPIKPTmHK	3	3.29	981.068	2941.19	-414.43
Q56UN5	502	AKPEMSRMVPLIHITFPVDGSPKEPVIAk1PSLQTRK	3	3.15	1347.9	4041.69	-288.92
Q56UN5	418	NNKAASk1R	1	1.57	931.508	931.508	502.53
Q56UN5	1045	FLISNEk1K	1	1.54	1022.75	1022.75	1517.79
Q58FF8;Q58FF6;P08238	270	Tk1KIKEK	1	1.54	916.342	916.342	-868.23
Q5GJ75	160	k1EAHKImK	1	1.57	1041.99	1041.99	-1239.77
Q5GJ75	164	EAHk1ImK	1	1.5	914.558	914.558	-595.72
Q5GJ75	164	EAHk1ImK	1	1.55	914.609	914.609	-540.16
Q5GJ75	164	EAHk1ImK	1	1.61	914.693	914.693	-447.49
Q5H9F3	1123	MKcGk1EK	1	1.91	921.437	921.437	-1854.43
Q5H9F3	1123	MKcGk1EK	1	1.57	922.881	922.881	-287.17
Q5H9F3	983	LAGDTKPk1NQVLATYmSHELVLATPQNLPK	3	3.01	1113.12	3337.36	-153.74
Q5H9F3	1150-1160-1161	k1LPSDPQESTk1k1SPR	2	2.6	912.92	1824.83	-107.42
Q5H9F3	1123	MKcGk1EK	1	1.77	923.361	923.361	232.67
Q5H9F3	769-783	k1GSQAGAEGQPSTVk1R	2	2.78	843.792	1686.58	440.83
Q5HYK3	178-181	EMLk1VGk1QK	1	1.75	1144.18	1144.18	-1077.44
Q5HYK3	178	EMLk1VGKQK	1	1.68	1102.6	1102.6	-697.96
Q5HYK3	67	GGk1VYQVFESVAKK	2	2.62	791.375	1581.74	-694.17
Q5JPF3	949	KHGEk1TR	1	1.57	897.38	897.38	-702.78
Q5JPF3	928-934	SRTVSSEKPSGLk1ATSDEk1DSVLNIAR	3	3.15	987.737	2961.2	-20.44
Q5JPF3;A6QL64;Q8N2N9	1272	ASVLQk1RLSEk1EEIK	2	2.51	921.421	1841.83	-704.82
Q5JPF3;A6QL64;Q8N2N9	1277	ASVLQk1RLSEk1EEIK	2	2.51	921.421	1841.83	-704.82
Q5JPF3;A6QL64;Q8N2N9	1435	ASVLQk1RISEk1EEIK	2	2.51	921.421	1841.83	-704.82
Q5JPF3;A6QL64;Q8N2N9	1440	ASVLQk1RISEk1EEIK	2	2.51	921.421	1841.83	-704.82
Q5SQ80	187	mVEFLLk1RK	1	1.52	1221.36	1221.36	-964.66
Q5SQ80	187	MVEFLLk1R	1	1.8	1079.05	1079.05	630.1
Q5SQ80;Q4UJ75;Q5CZ79	675	FNALk1DK	1	1.8	877.597	877.597	-478.35
Q5SQ80;Q5CZ79	675	FNALk1DK	1	1.74	877.612	877.612	-461.23
Q5SQ80;Q5CZ79	547	YLKDIk1IVK	1	1.65	1162.19	1162.19	-234
Q5SVQ8	6	k1VTSNLEK	1	1.53	959.72	959.72	-1441.3
Q5SVQ8	457-459	k1Tk1SESWK	1	1.55	1076.89	1076.89	-1230.06
Q5SVQ8	237-242	SLLLGk1KHGLk1MLER	2	2.5	903.751	1806.49	-968.56
Q5SVQ8	237-242	SLLLGk1KHGLk1MLER	2	2.55	904.288	1807.57	-373.7
Q5SVQ8	237-242	SLLLGKk1HGLk1MLER	2	2.52	904.48	1807.95	-161.61
Q5SVQ8	237-242	SLLLGk1KHGLk1MLER	2	2.55	904.48	1807.95	-161.61
Q5SVQ8	6	k1VTSNLEK	1	1.57	961.552	961.552	465.85
Q5T1V6	471	ITGLk1SISIHSEK	2	3.1	727.342	1453.68	-1388.18
Q5T1V6	471	ITGLk1SISIHSEK	2	2.56	728.081	1455.15	-371.81
Q5T1V6	471	ITGLk1SISIHSEK	2	2.76	728.207	1455.41	-198.96
Q5T1V6	147	Sk1LSNPQK	1	1.67	945.647	945.647	1661.49
Q5T2W1	383	LAk1GENGYGFHLNAIR	2	2.55	901.582	1802.16	-486.27
Q5T2W1	448	IQSSGk1NVTLLVcGK	2	2.71	823.708	1646.41	-328.58
Q5T2W1	448	IQSSGk1NVTLLVcGK	2	2.95	824.127	1647.25	180.84
Q5T2W1	448	IQSSGk1NVTLLVcGK	2	2.73	824.573	1648.14	722.16
Q5T2W1	448	IQSSGk1NVTLLVcGK	2	2.91	824.623	1648.24	782.7
Q5T2W1	448	IQSSGk1NVTLLVcGK	2	2.97	824.652	1648.3	817.77
Q5T2W1;A8MUH7	448	IQSSGk1NVTLLVcGK	2	2.72	823.596	1646.18	-464.77
Q5T2W1;A8MUH7	448	IQSSGk1NVTLLVcGK	2	2.56	823.646	1646.28	-403.35
Q5T2W1;A8MUH7	448	IQSSGk1NVTLLVcGK	2	2.82	823.705	1646.4	-332.29
Q5T2W1;A8MUH7	448	IQSSGk1NVTLLVcGK	2	2.58	823.707	1646.41	-329.92
Q5T2W1;A8MUH7	448	IQSSGk1NVTLLVcGK	2	2.74	823.715	1646.42	-319.68
Q5T2W1;A8MUH7	448	IQSSGk1NVTLLVcGK	2	2.62	823.74	1646.47	-288.98
Q5T2W1;A8MUH7	448	IQSSGk1NVTLLVcGK	2	2.58	823.743	1646.48	-285.72
Q5T2W1;A8MUH7	448	IQSSGk1NVTLLVcGK	2	2.65	823.757	1646.51	-268.81
Q5T2W1;A8MUH7	448	IQSSGk1NVTLLVcGK	2	2.82	823.764	1646.52	-260.65
Q5T2W1;A8MUH7	448	IQSSGk1NVTLLVcGK	2	2.57	823.804	1646.6	-211.12
Q5T2W1;A8MUH7	214	SGSRVmFLLVDk1ETDKR	2	2.61	1020.76	2040.52	82.98
Q5T2W1;A8MUH7	448	IQSSGk1NVTLLVcGK	2	2.56	824.063	1647.12	102.59
Q5T2W1;A8MUH7	448	IQSSGk1NVTLLVcGK	2	3.09	824.149	1647.29	207.51
Q5T2W1;A8MUH7	448	IQSSGk1NVTLLVcGK	2	2.71	824.183	1647.36	248.11
Q5T2W1;A8MUH7	448	IQSSGk1NVTLLVcGK	2	2.74	824.232	1647.46	308.11
Q5T3J3	348	Sk1NMPIK	1	1.83	858.831	858.831	-1438.83
Q5T3J3	348	Sk1NMPIK	1	1.63	859.208	859.208	-999.48
Q5T3J3	551	NDk1KDSQGRSNK	1	1.52	1418.7	1418.7	-559.13
Q5T3J3	348	Sk1NMPIK	1	1.58	860.488	860.488	490.56
Q5T5S1	361-365	ALVKQLELEEAVLk1FRQk1PSSISFK	3	3.03	991.337	2972	-848.49
Q5T5S1	525	LIEGk1LK	1	1.72	842.536	842.536	-616.37
Q5T5S1	76	AcGk1NLPLRLAHcR	2	2.52	854.746	1708.49	-332.41
Q5T890	384	RTk1TLIK	1	1.61	902.121	902.121	-5.5
Q5T890	384-388	Tk1TLIk1DQLPK	1	2.04	1369.79	1369.79	104.98
Q5T890	366	k1AMQRLAKK	1	1.61	1117.35	1117.35	833.64
Q5T890	487	QQETLIk1R	1	1.58	1059.6	1059.6	1296.74
Q5TEA6	92-101	Nk1NHLQKQAEk1NFTDEGDQLFK	3	3.68	906.092	2716.26	-624.54
Q5TEA6	97-101	NKNHLQk1QAEk1NFTDEGDQLFK	3	3.13	906.092	2716.26	-624.54
Q5TEA6	80	KIRIk1GIQNK	1	1.58	1239.85	1239.85	-552.08
Q5TEA6	63	QYLSHILEQRTSSNVINk1R	2	2.66	1164.9	2328.79	-358.18
Q5TEA6	144	AADmGNLk1AMEK	1	1.57	1337.64	1337.64	54.72
Q5VZ89	420-424	LFPDk1GTEk1TDK	2	2.56	731.56	1462.11	-1035.95
Q5VZ89	265	k1NmNWKQLPK	1	1.66	1344.72	1344.72	-660.68
Q5VZ89	275-285-286	k1PcKNLLSTLk1k1LYPQLSSVHQK	3	3.01	946.189	2836.55	-648.17
Q5VZ89	370	QGFLk1SR	1	1.93	877.597	877.597	-481.78
Q5VZ89	518	QEIk1TAHK	2	2.5	498.938	996.869	-271.92
Q641Q2	928	Ek1GIWk1PETPQDSSGLAPFKTK	3	3.26	843.979	2529.92	26.95
Q641Q2	932	Ek1GIWk1PETPQDSSGLAPFKTK	3	3.26	843.979	2529.92	26.95
Q641Q2	557	Lk1GASLLPGK	1	1.58	1027.36	1027.36	1068.15
Q641Q2;Q9Y4E1	1033	SRVk1mRGK	1	1.86	1019.31	1019.31	-922.09
Q641Q2;Q9Y4E1	1149	SLGHSRGEADLFDSGDIFSTGTGSQSVERTk1PKAK	3	3.06	1236.7	3708.1	-515.43
Q641Q2;Q9Y4E1	1189-1191	AKSPmFPALGEASSDDDLFQSAk1Pk1PAKK	3	3.14	1054.95	3162.82	-238.11
Q6AWC2	237	KAISSGEk1EK	1	1.7	1118.9	1118.9	-326.45
Q6AWC2	186	ELSQMk1QELLYk1EQGFETLQQIDKK	3	3.07	1047.65	3140.93	109.36
Q6AWC2	192	ELSQMk1QELLYk1EQGFETLQQIDKK	3	3.07	1047.65	3140.93	109.36
Q6AWC2	237	KAISSGEk1EK	1	1.59	1120.27	1120.27	897.53
Q6IQ55	232	KIKDk1EQVGSIK	1	2.44	1414.75	1414.75	-656.05
Q6IQ55	26-50	k1IGGGGFGEIYDALDMLTRENVALk1VESAQQPK	3	3	1207.7	3621.09	-5.95
Q6IQ55	967-971	Ek1LLQk1K	1	1.77	971.699	971.699	528.74
Q6P1A2	482-484-485	Ek1Lk1k1mE	1	1.55	1045.95	1045.95	-2195.72
Q6P1A2	482	Ek1LKKME	1	1.63	946.762	946.762	-1490.68
Q6P1A2	354	Lk1FLGNK	1	1.67	862.164	862.164	119.37
Q6P2E9	920	GSPRTSPk1LK	1	1.51	1112.25	1112.25	-943.82
Q6P2E9	119	ARGSNKVk1IQPVAK	2	2.6	769.661	1538.31	-338.67
Q6P2E9	117-119	GSNk1Vk1IQPVAK	2	2.55	678.025	1355.04	1061.15
Q6P3W6	39	NLk1ERcFVTQLAGFLANQQKK	3	3.07	846.253	2536.74	-86.96
Q6P3W6	184	VQk1SSAPR	1	1.67	915.892	915.892	933.78
Q6P3W6;A6NDD8	78-81	QFk1EEk1LAEQLK	2	2.62	787.621	1574.23	-997.16
Q6P3W6;A6NDD8	499	KTk1ITFEEDK	1	1.61	1280.71	1280.71	-580.81
Q6P3W6;P0C2Y1;A6NDD8	81	EEk1LAEQLK	1	1.54	1129.49	1129.49	-705.06
Q6PD62	101	Ek1NKDNK	1	1.64	916.852	916.852	-1246.09
Q6PD62	939	k1GSGSEQEGEDEEGGER	2	2.55	911.21	1821.41	-734.04
Q6PD62	868-812	Ek1EEQKk1LLEQR	2	2.53	821.405	1641.8	-639.14
Q6PD62	868-812	Ek1EEQk1KLLEQR	2	2.59	821.405	1641.8	-639.14
Q6PD62	472	k1YFLASLDRAK	1	1.96	1353.92	1353.92	-499.54
Q6PD62	868-812	Ek1EEQk1KLLEQR	2	2.54	821.558	1642.11	-452.59
Q6PD62	868-812	Ek1EEQk1KLLEQR	2	2.56	821.606	1642.2	-394.13
Q6PD62	773	DEk1SNLK	1	1.56	876.58	876.58	714.44
Q6PD62	101	Ek1NKDNK	1	1.56	918.755	918.755	827.19
Q6PD62	777	SNLk1EVLNAVK	1	1.7	1258.91	1258.91	1142.89
Q6PGP7	11	TALk1SAR	1	1.54	788.526	788.526	-501.96
Q6PGP7	649	Yk1EAVAQYQMIIKKK	2	2.53	942.537	1884.07	-122.35
Q6PGP7	23	NKEYk1EALK	1	1.52	1165.34	1165.34	9.67
Q6PII3	89-91	LEEk1Ak1LYEK	2	2.54	668.362	1335.72	130.88
Q6PII3	289	Rk1AILEARLAK	1	1.54	1312.08	1312.08	353.16
Q6PII3	77	IEEQk1TLDK	2	2.66	573.919	1146.83	477.11
Q6S5H4	562	ILEEIESVk1EKLLK	2	2.53	856.687	1712.37	-985.68
Q6S5H4	564	ILEEIESVKEk1LLK	2	2.7	856.687	1712.37	-985.68
Q6S5H4	391-400	Lk1VSENSQPEk1MSQEPEINKDcDR	3	3.02	982.747	2946.23	-341.33
Q6S5H4;B2RU33;Q6S8J3;A5A3E0;A6NI47;P0CG38	293	QQVVKFLIk1KK	2	2.78	700.538	1400.07	-1223.74
Q6S5H4;B2RU33;Q6S8J3;A5A3E0;A6NI47;P0CG38	293	QQVVKFLIk1KK	2	2.78	700.538	1400.07	-1223.74
Q6S5H4;B2RU33;Q6S8J3;A5A3E0;A6NI47;P0CG38	293	QQVVKFLIk1KK	2	2.78	700.538	1400.07	-1223.74
Q6S8J3;A5A3E0;A6NI47;P0CG38	270	Nk1HGLTPLLLGVHEQK	2	2.5	914.117	1827.23	47.87
Q6S8J3;A5A3E0;A6NI47;P0CG38	270	Nk1HGLTPLLLGVHEQK	2	2.5	914.117	1827.23	47.87
Q6S8J3;P0CG38	684	YLEDIESVk1KKNDNLLK	2	2.67	1046.54	2092.07	-155.58
Q6S8J3;P0CG38	684	YLEDIESVk1KKNDNLLK	2	2.67	1046.54	2092.07	-155.58
Q6VMQ6	947	k1AADSTSQcGKATGSDSSGVIDLTMDDEESGASQDPK	3	3.24	1263.35	3788.03	-508.23
Q6VMQ6	957	KAADSTSQcGk1ATGSDSSGVIDLTMDDEESGASQDPK	3	3.39	1263.35	3788.03	-508.23
Q6VMQ6	957	KAADSTSQcGk1ATGSDSSGVIDLTMDDEESGASQDPK	3	3.03	1263.52	3788.53	-375.35
Q6VMQ6	957	KAADSTSQcGk1ATGSDSSGVIDLTMDDEESGASQDPK	3	3.28	1263.88	3789.63	-86.11
Q6VMQ6	947	k1AADSTSQcGKATGSDSSGVIDLTMDDEESGASQDPK	3	3.05	1263.91	3789.72	-60.98
Q6VMQ6	957	KAADSTSQcGk1ATGSDSSGVIDLTMDDEESGASQDPK	3	3.14	1263.91	3789.72	-60.98
Q6WKZ4	131	Sk1PGKKDKER	1	1.73	1213.98	1213.98	-1166.41
Q6WKZ4	176-180	Dk1IKGk1NK	1	1.51	1014.33	1014.33	-859.37
Q6WKZ4	284-295	TASTDLk1QLNQVNFTLPk1K	2	2.51	1116.26	2231.51	-21.2
Q6XUX3	781	Lk1NVLLDKQNR	1	1.51	1381.31	1381.31	-1683.45
Q6XUX3	567	Rk1VAQEAIESLSASKLAK	2	2.79	986.143	1971.28	-515.09
Q6XUX3	781	FLHSQGLVHRDIKLk1NVLLDK	3	3.17	839.71	2517.12	47.09
Q6ZMT4	124	TFIk1ELRSR	2	2.59	596.605	1192.2	-170.12
Q6ZMT4;O75151	922	KGMATAk1QR	1	1.54	1033.33	1033.33	83.71
Q6ZMT4;O75151	922	GMATAk1QR	1	1.52	906.613	906.613	1706.37
Q6ZSZ6	334	HYQk1VPLKEPVPAITKLVPSTK	3	3.02	839.088	2515.25	-709.25
Q6ZSZ6	499	LPASSIKKQPDSPAGSTTSEEk1K	3	3.23	810.22	2428.65	-428.56
Q6ZSZ6	546	EEDLDDSPk1GGLDILK	2	2.5	893.606	1786.21	-406.09
Q6ZSZ6	500-506	k1EPEKEk1PPVAGDAEKIK	2	2.65	1039.45	2077.9	-226.74
Q6ZSZ6	701	KGPEAETGk1AKK	1	1.82	1287.08	1287.08	470.45
Q6ZVF9	663	LNVTAAAAQVGLTPGDk1KK	2	2.81	962.518	1924.03	-627.33
Q6ZVF9	664	LNVTAAAAQVGLTPGDKk1K	2	2.66	962.518	1924.03	-627.33
Q6ZVF9	663	LNVTAAAAQVGLTPGDk1KK	2	2.54	962.552	1924.1	-592.92
Q6ZVF9	538	GDAREk1KPASPQVVK	2	2.52	826.599	1652.19	-424.27
Q6ZVF9	538	GDAREk1KPASPQVVK	2	2.61	826.694	1652.38	-308.98
Q6ZVF9	672	KQLGADSk1LQLK	2	2.5	686.152	1371.3	-236.33
Q6ZVF9	538	GDAREk1KPASPQVVK	2	2.9	827.142	1653.28	232.99
Q6ZVF9	539	GDAREKk1PASPQVVK	2	2.65	827.142	1653.28	232.99
Q6ZVF9	538	GDAREk1KPASPQVVK	2	2.76	827.18	1653.35	278.61
Q6ZVF9	539	GDAREKk1PASPQVVK	2	2.57	827.18	1653.35	278.61
Q6ZVF9	538	GDAREk1KPASPQVVK	2	2.72	827.308	1653.61	432.71
Q6ZW33	156	Ek1GSTGARK	1	1.59	974.884	974.884	-1223.63
Q6ZW33	418	QRk1DIRDLFGSPK	2	2.72	801.399	1601.79	-652.25
Q6ZW33	534	LEKAMKQLVk1QEELK	2	2.51	929.295	1857.58	-362.3
Q6ZW33	418	QRk1DIRDLFGSPK	2	2.55	801.651	1602.29	-338.17
Q6ZW33	530	LEKAmk1QLVK	2	2.56	623.681	1246.36	-163.49
Q6ZW33	530	LEKAMk1QLVK	1	1.67	1230.65	1230.65	72.75
Q6ZW33	156	Ek1GSTGARK	1	1.5	977.524	977.524	1479.76
Q70Z35;Q7Z628	323	YPLLLk1EILK	1	1.51	1271.89	1271.89	-567.55
Q70Z35;Q7Z628	323	YPLLLk1EILK	1	1.57	1273.09	1273.09	368.73
Q719I0	230	ELTNk1KIImK	1	1.55	1275.37	1275.37	-949.85
Q719I0	137	DLmk1TAGTAK	1	1.61	1093.74	1093.74	-485.94
Q719I0	37	WTERDATSLSk1GK	2	2.51	761.01	1521.01	-433.16
Q76M96	577	Sk1QEKEK	1	1.65	918.336	918.336	-747.75
Q76M96	230	LEk1Gk1FGmVLLKK	2	2.55	795.98	1590.95	-658.48
Q76M96	232	LEk1Gk1FGmVLLKK	2	2.55	795.98	1590.95	-658.48
Q76M96	232	Gk1FGMVLLKK	2	2.62	582.09	1163.17	-295.19
Q76M96	232	LEKGk1FGmVLLK	2	2.59	711.618	1422.23	308.99
Q76N89	531	Rk1SRPcSLPVSELETVIASAcGDPETPRTHYIR	3	3.28	1275.86	3825.58	-460.48
Q76N89	1237-1241-1249	k1LEAk1GFGQGPGk1IK	2	2.55	842.764	1684.52	-270.17
Q76N89	1237-1241	k1LEAKGFGQGPGKIK	2	3	800.742	1600.48	-266.64
Q7L190	52-59	Ek1mSIKGSk1VLcPK	2	2.58	853.632	1706.26	102.83
Q7L190	147	IRKSLQk1K	1	1.62	1043.58	1043.58	271.07
Q7L190	147	IRKSLQk1K	1	1.61	1043.62	1043.62	304.17
Q7L576;Q96F07	178-182	Nmk1cSVk1NDHSAYK	2	2.51	891.703	1782.4	-335.51
Q7RTT3	41-45	mk1SSEk1IIYVYMK	2	2.57	860.669	1720.33	-444.47
Q7RTT3	158	INKASGPk1R	1	1.58	1013.32	1013.32	135.91
Q7RTT3	153-158	INk1ASGPk1RGK	1	1.51	1240.73	1240.73	230.17
Q7Z4L5	603	IGASTk1SK	1	1.57	832.575	832.575	-1663.04
Q7Z4L5	603	IGASTk1SK	1	1.6	833.261	833.261	-837.92
Q7Z4L5	764	MGk1ALIK	1	1.77	802.498	802.498	-698.1
Q7Z4L5	575	k1mGEIADAIKTLHMAMSLPGmKR	2	2.71	1302.33	2603.65	-593.43
Q7Z4L5	575	k1mGEIADAIKTLHMAMSLPGmKR	2	2.53	1302.52	2604.04	-443.15
Q7Z4L5	803	Lk1WYDKAEK	1	1.84	1222.92	1222.92	-405.31
Q7Z4L5	807	LKWYDk1AEK	1	1.87	1222.92	1222.92	-405.31
Q7Z4L5	575	k1mGEIADAIKTLHMAMSLPGmKR	2	3.02	1302.58	2604.16	-397.66
Q7Z4N2	432	GGRGKGk1GK	1	1.64	886.608	886.608	-475.51
Q7Z4N2	886	IREILMSEPGk1LSQK	2	2.56	886.623	1772.24	65.73
Q7Z4N2	886	IREILMSEPGk1LSQK	2	2.54	886.645	1772.28	90.53
Q7Z4N2	886	EILmSEPGk1LSQK	2	2.62	760.2	1519.39	407.93
Q7Z570	864	KEKmKPQEVAk1IER	2	2.86	886.24	1771.47	-924.25
Q7Z570	864	KEKmKPQEVAk1IER	2	2.71	886.247	1771.49	-915.84
Q7Z570	864	KEKmKPQEVAk1IER	2	3.1	886.712	1772.42	-390.69
Q7Z570	477	VNNNLDKNk1PDLK	1	1.79	1554.3	1554.3	-283.79
Q7Z570	864	KEKmKPQEVAk1IER	2	3.42	886.825	1772.64	-263.79
Q7Z570	864	KEKmKPQEVAk1IER	2	3.04	886.83	1772.65	-258.01
Q7Z570	864	KEKmKPQEVAk1IER	2	2.75	886.84	1772.67	-246.43
Q7Z570	864	KEKmKPQEVAk1IER	2	3.07	887.419	1773.83	406.39
Q7Z5Q5	452	EEMEk1TSALLGARLK	2	2.59	859.523	1718.04	-567.26
Q7Z5Q5	452	EEMEk1TSALLGARLK	2	2.69	859.637	1718.27	-434.62
Q7Z5Q5	452	EEMEk1TSALLGARLK	2	2.63	859.654	1718.3	-415.01
Q7Z5Q5	452	EEMEk1TSALLGARLK	2	2.5	859.659	1718.31	-409.89
Q7Z5Q5	452	EEMEk1TSALLGARLK	2	2.68	859.703	1718.4	-358.15
Q7Z5Q5	452	EEMEk1TSALLGARLK	2	2.63	859.719	1718.43	-339.39
Q7Z5Q5	452	EEMEk1TSALLGARLK	2	2.61	859.755	1718.5	-297.47
Q7Z5Q5	452	EEMEk1TSALLGARLK	2	2.6	859.878	1718.75	-154.53
Q7Z5Q5	452	EEMEk1TSALLGARLK	2	2.53	859.928	1718.85	-95.72
Q7Z5Q5	452	EEMEk1TSALLGARLK	2	2.59	860.023	1719.04	13.79
Q7Z5Q5	452	EEMEk1TSALLGARLK	2	2.75	860.061	1719.11	58.53
Q7Z5Q5	452	EEMEk1TSALLGARLK	2	2.51	860.096	1719.19	99.57
Q7Z5Q5	452	EEMEk1TSALLGARLK	2	2.63	860.221	1719.43	244.24
Q7Z5Q5	452	EEMEk1TSALLGARLK	2	2.54	860.287	1719.57	321.88
Q7Z5Q5	64	k1TQSPEKKDLK	1	1.63	1345.02	1345.02	348.44
Q7Z5Q5	452	EEMEk1TSALLGARLK	2	2.52	860.529	1720.05	602.26
Q7Z5Q5	452	EEMEk1TSALLGARLK	2	2.69	860.683	1720.36	781.81
Q7Z628	584	Dk1ALSGGKR	1	1.92	972.555	972.555	-1593.08
Q7Z628	590	ARDKALSGGk1R	2	2.57	600.422	1199.84	-1279.75
Q7Z628	584	Dk1ALSGGK	1	1.54	817.551	817.551	-447.68
Q7Z628	590	ARDKALSGGk1R	2	2.51	601	1200.99	-315.37
Q7Z628	584	ARDk1ALSGGK	1	1.52	1044.92	1044.92	-255.5
Q7Z628	584	Dk1ALSGGk1R	1	1.66	1015.93	1015.93	-208.59
Q7Z628	590	Dk1ALSGGk1R	1	1.66	1015.93	1015.93	-208.59
Q7Z628	584	Dk1ALSGGKR	1	1.75	974.45	974.45	354.35
Q7Z628	590	ARDKALSGGk1R	2	2.51	601.638	1202.27	745.48
Q7Z628	590	ARDKALSGGk1R	2	2.59	601.688	1202.37	829.58
Q7Z628	590	ARDKALSGGk1R	2	2.59	601.704	1202.4	856.77
Q7Z7B0	1183	AGKPVVAAPGAGNLTk1FEPR	3	3.3	674.466	2021.38	-969.84
Q7Z7B0	696	NKAIEk1GEVVSQEAELR	2	2.51	971.539	1942.07	-563.6
Q7Z7B0	70-71	Tk1k1SLELSK	1	1.54	1117.9	1117.9	-373.2
Q7Z7B0	617	SRk1GSELTcPEDNK	2	2.76	832.218	1663.43	-227.03
Q7Z7B0	552-553	VMDVTEKLIEESk1k1LLK	2	2.96	1044.55	2088.1	-198.31
Q7Z7B0	716	LEEAk1SRDLK	1	1.68	1231.35	1231.35	-36.82
Q7Z7B0	552	LIEESk1KLLK	2	2.62	622.572	1244.14	486.77
Q7Z7B0	553	LIEESKk1LLK	2	2.57	622.572	1244.14	486.77
Q7Z7G8	4013	FTmVk1NKALR	1	1.52	1264.94	1264.94	-1277.08
Q7Z7G8	1560	IFIPk1TEEmQPTVEANQAAKEDTVVLK	3	3.07	1029.73	3087.17	-767.89
Q7Z7G8	2194	ATQKVPGIILGSSFLLSINDFLLk1TSLK	3	3.68	1016.08	3046.23	-468.21
Q7Z7G8	2714	TASLIIk1VQQLNGVQK	2	2.9	892.184	1783.36	132.95
Q7Z7G8	1768	AAEISk1QEQKK	2	2.68	652.53	1304.05	1212.15
Q86SE8	202	Ak1ATARAK	1	1.54	857.777	857.777	-1444.78
Q86SE8	199-200	DKSPVk1k1AK	1	1.51	1084.21	1084.21	-991.85
Q86SE8	171	RLVPQk1QASVAKK	2	2.55	748.489	1495.97	107.42
Q86SQ0	790	Ek1NNLImMLQR	1	1.94	1447.67	1447.67	-750.3
Q86SQ0	764	KEk1ISALKK	1	1.75	1087.22	1087.22	-120.28
Q86SQ0	1152-1556	GFLIk1MGGk1IKTWK	2	2.87	846.511	1692.01	-64.68
Q86SQ0	762	k1EKISALK	1	1.67	959.665	959.665	510.99
Q86SQ0	1064-1071	k1RALEEEk1R	1	1.53	1244.32	1244.32	733.21
Q86TU7	8-11	SRVk1TQk1SGTGATATVSPK	2	2.52	994.14	1987.27	-987.59
Q86TU7	472	mAIKLRLGEk1EILEK	2	2.57	914.861	1828.71	-837.19
Q86TU7	472	mAIKLRLGEk1EILEK	2	2.55	915.119	1829.23	-554.81
Q86TU7	338-340	Vk1Ik1LGVSK	1	1.51	1055.89	1055.89	-422.9
Q86TU7	472	mAIKLRLGEk1EILEK	2	3.24	915.64	1830.27	14.82
Q86U17	298	k1WGQLLLPSLLDLHLPR	2	2.79	1021.29	2041.58	-439.05
Q86U17	355	TISk1VSHK	1	1.51	941.76	941.76	-364.84
Q86U17	359	VSHk1AMVDmSEK	1	1.67	1420.29	1420.29	-257.01
Q86UK0	96	k1GIDDALFK	1	1.55	1047.3	1047.3	-1825.34
Q86UK0	111	k1SSNLDK	1	1.58	833.067	833.067	-1020.24
Q86UK0	934	IQAAk1TIDEMEREAKR	2	2.68	966.456	1931.9	-158.37
Q86UK0	934	IQAAk1TIDEMEREAKR	2	2.53	966.644	1932.28	36.49
Q86UK0	429	Sk1LSQLR	1	2.01	874.55	874.55	596.91
Q86UQ4	3075	IKDLMk1NITK	2	2.69	622.976	1244.94	-1297.08
Q86UQ4	1976	VTSGENILDk1LSSLNK	2	2.56	881.281	1761.55	324.24
Q86UQ4	2087	GIk1SINSmALQK	1	1.57	1349.18	1349.18	423.34
Q86UQ4	2252	k1TVLSLR	1	1.51	859.687	859.687	732.4
Q86UQ4	2252	k1TVLSLR	1	1.55	860.524	860.524	1704.53
Q86UW6	1319	RNENFPk1DYVK	1	1.52	1452.15	1452.15	-320.86
Q86UW6	1466	TGk1KLLK	1	1.88	830.498	830.498	527.88
Q86UW6	769-771	AFGk1Qk1SK	2	2.53	490.039	979.07	954.24
Q86V25	311	Gk1SLSPR	1	1.56	785.39	785.39	-1930.46
Q86V25	311	Gk1SLSPR	1	1.5	785.523	785.523	-1760.98
Q86V25	311	Gk1SLSPR	1	1.53	788.507	788.507	2029.83
Q86VH2	734	ELTINIk1mKEDLIK	2	2.76	872.944	1744.88	-1276.73
Q86VH2	796	DLSDVAmk1VK	1	1.82	1163.21	1163.21	-990.92
Q86VH2	1081	Qk1SLRASFHNLSR	2	2.53	793.206	1585.4	-877.22
Q86VH2	741	mKEDLIk1ELIK	2	2.63	709.313	1417.62	-791.47
Q86VH2	958	EAIVSk1K	1	1.59	816.417	816.417	-681.53
Q86VH2	958	EAIVSk1K	1	1.54	816.549	816.549	-519.06
Q86VH2	796	DLSDVAmk1VK	1	1.69	1163.77	1163.77	-511.2
Q86VH2	958	EAIVSk1K	1	1.68	816.643	816.643	-404.5
Q86VH2	734	ELTINIk1mKEDLIK	2	2.57	873.719	1746.43	-388.46
Q86VH2	881	RDQQKIk1EIQLK	2	2.66	785.262	1569.52	-210.08
Q86VP3	254	Qk1VVALLR	1	1.89	968.821	968.821	-408.12
Q86VP3	53	KLVVFk1ELEK	1	1.59	1275.37	1275.37	-158.55
Q86VP3	761-766	k1RDAEk1K	1	1.52	959.665	959.665	598.94
Q86W11	236-237	IAEEALGGLDNSk1k1QK	2	2.52	892.295	1783.58	-1350.51
Q86W11	197	mVAGKVLmAk1QEIVEcVASAAMISPGK	3	3.01	964.712	2892.12	-828.43
Q86W11	197	MVAGKVLmAk1QEIVEcVASAAMISPGK	3	3.2	959.42	2876.24	-790.99
Q86W11	192	MVAGk1VLMAK	1	1.5	1089.87	1089.87	-521.07
Q86W11	237	k1QKGNAAGNK	1	1.58	1057.7	1057.7	-453.35
Q86W11	236-237	IAEEALGGLDNSk1k1QK	2	3.04	893.201	1785.39	-334.64
Q86W11	236-237	IAEEALGGLDNSk1k1QK	2	2.93	893.268	1785.53	-259.82
Q86WI3	229	VTVLLGk1AGmGK	1	1.54	1231.55	1231.55	-797.84
Q86WI3	229	VTVLLGk1AGMGKTTLAHR	2	2.57	948.755	1896.5	101.89
Q86WI3	1194	Vk1KVDLR	1	1.67	901.561	901.561	1608.89
Q86WI3	1195	VKk1VDLR	1	1.52	901.561	901.561	1608.89
Q86WI3	1195	VKk1VDLR	1	1.53	901.638	901.638	1694.72
Q86WI3	1194	Vk1KVDLR	1	1.54	901.694	901.694	1756.22
Q86XL3	546	Ek1AGFLHHVK	1	1.83	1206.52	1206.52	-1568.12
Q86XL3	460	Nk1SVELK	1	1.6	859.592	859.592	-472.83
Q86XL3	460	Nk1SVELK	1	1.53	859.667	859.667	-385.31
Q86XL3	230	KEALQAVk1mIK	2	2.53	659.61	1318.21	435.42
Q86XP1	1191	RDLk1DLGIPKVGHVK	2	2.61	858.717	1716.43	-948.58
Q86XP1	64-68	Tk1TSIk1EGQLLK	2	2.5	715.782	1430.56	-89.97
Q86XP1	64	VSTSGQIRTk1TSIK	2	2.64	774.867	1548.73	-34.6
Q86XP1	528	VEk1TYDKTLENAVVADAVASK	2	3.01	1147.81	2294.61	19.63
Q86XS8;Q9ULK6	239	RLGDAAk1KAISK	1	2.03	1299.63	1299.63	-701.62
Q86XS8;Q9ULK6	253	RLGDAAk1KAISK	1	2.03	1299.63	1299.63	-701.62
Q86XS8;Q9ULK6	239	RLGDAAk1KAISK	1	2.14	1299.67	1299.67	-672.95
Q86XS8;Q9ULK6	253	RLGDAAk1KAISK	1	2.14	1299.67	1299.67	-672.95
Q86XS8;Q9ULK6	239	RLGDAAk1KAISK	1	2.1	1299.67	1299.67	-669.57
Q86XS8;Q9ULK6	253	RLGDAAk1KAISK	1	2.1	1299.67	1299.67	-669.57
Q86XS8;Q9ULK6	239	RLGDAAk1KAISK	1	1.89	1299.7	1299.7	-648.98
Q86XS8;Q9ULK6	253	RLGDAAk1KAISK	1	1.89	1299.7	1299.7	-648.98
Q86XS8;Q9ULK6	239	RLGDAAk1KAISK	1	2.09	1299.81	1299.81	-567.79
Q86XS8;Q9ULK6	253	RLGDAAk1KAISK	1	2.09	1299.81	1299.81	-567.79
Q86YC2	438	Kk1GFKNK	1	1.66	890.6	890.6	-1672.85
Q86YC2	295	k1MTVSTDNLLVNK	2	2.89	753.08	1505.15	-414.65
Q86YC2	295	k1MTVSTDNLLVNK	2	2.71	753.152	1505.3	-319.65
Q86YC2	295	k1MTVSTDNLLVNK	2	2.8	753.307	1505.61	-113.08
Q86YC2	561-563-564	LFIQVk1Gk1k1SR	2	2.61	715.822	1430.64	-67.79
Q86YC2	295	k1MTVSTDNLLVNK	2	2.71	753.464	1505.92	94.78
Q86YC2	295	k1MTVSTDNLLVNK	2	2.6	753.661	1506.32	356.92
Q86YC2	353	EQNQTEk1SLK	1	1.86	1247.82	1247.82	375.32
Q86YC2	480	TSQk1LLSLTK	1	1.63	1162.93	1162.93	1326.06
Q86YI8	102-112	Ak1PSNFLLDRk1KTDK	2	2.64	922.616	1844.22	-1037.82
Q86YI8	102-112	Ak1PSNFLLDRKk1TDK	2	2.65	922.616	1844.22	-1037.82
Q86YI8	102-112	Ak1PSNFLLDRKk1TDK	2	2.97	922.696	1844.39	-950.63
Q86YI8	102-112	Ak1PSNFLLDRk1KTDK	2	3	922.696	1844.39	-950.63
Q86YI8	102-112	Ak1PSNFLLDRk1KTDK	2	2.64	923.009	1845.01	-611.55
Q86YI8	102-112	Ak1PSNFLLDRk1KTDK	2	2.72	923.169	1845.33	-437.21
Q86YI8	102-112	Ak1PSNFLLDRKk1TDK	2	2.72	923.169	1845.33	-437.21
Q86YI8	102-112	Ak1PSNFLLDRk1KTDK	2	2.54	923.177	1845.35	-429.26
Q86YI8	102-112	Ak1PSNFLLDRKk1TDK	2	2.54	923.177	1845.35	-429.26
Q86YI8	102-112	Ak1PSNFLLDRk1KTDK	2	2.77	923.297	1845.59	-298.38
Q86YI8	102-112	Ak1PSNFLLDRKk1TDK	2	2.91	923.297	1845.59	-298.38
Q86YI8	102-112	Ak1PSNFLLDRKk1TDK	2	3.19	923.404	1845.8	-182.87
Q86YI8	102-112	Ak1PSNFLLDRk1KTDK	2	3.3	923.404	1845.8	-182.87
Q86YI8	112	Kk1TDKLK	1	1.54	903.018	903.018	-103.08
Q86YI8	102-112	Ak1PSNFLLDRKk1TDK	2	2.53	923.54	1846.07	-35.65
Q86YI8	102-112	Ak1PSNFLLDRk1KTDK	2	2.56	923.58	1846.15	7.85
Q86YT5	296	NEk1AALK	1	1.5	814.575	814.575	-1681.87
Q86YT5	296	NEk1AALK	1	1.57	816.143	816.143	242.74
Q86YT5	296	NEk1AALK	1	1.61	816.498	816.498	676.94
Q86YT5	296	NEk1AALK	1	1.74	816.512	816.512	694.87
Q8IV35	628	SLNIGALEELPEVNk1PAFLLDPEK	3	3.04	893.688	2679.05	-382.35
Q8IV35	637	SLNIGALEELPEVNKPAFLLDPEk1YFR	3	3.09	1049.35	3146.03	-184.88
Q8IV35	142	SEASk1RVK	1	1.91	947.656	947.656	607.99
Q8IV35	335	LLKSKLDTk1PQK	2	2.53	721.92	1442.83	746.26
Q8IWP9	102	SPk1SFSAHcTQVVNAKK	2	2.54	966.7	1932.39	94.24
Q8IWP9	146-148-150	Vmk1Ek1Tk1PQGGEGK	2	2.53	830.871	1660.73	501.55
Q8IWP9	102	SPk1SFSAHcTQVVNAKK	2	2.53	967.195	1933.38	605.49
Q8IWZ8	427-443	Gk1PVGLVGVTELSDAQKk1QLK	2	2.78	1139.81	2278.62	-900.57
Q8IWZ8	243	k1EAQKSQAASQK	2	2.51	674.11	1347.21	541.04
Q8IWZ8	236	k1KVAEIRK	1	1.67	1016.15	1016.15	1860.97
Q8IWZ8	237	Kk1VAEIRK	1	1.73	1016.15	1016.15	1860.97
Q8IX30	589	GSLKmLRk1SINQDR	2	2.71	852.65	1704.29	-411.64
Q8IX30	589	GSLKmLRk1SINQDR	2	2.8	852.694	1704.38	-359.04
Q8IX30	585	LKGSLk1MLR	1	1.59	1088.31	1088.31	-83.65
Q8IX30	589	GSLKmLRk1SINQDR	2	2.81	853.289	1705.57	338.17
Q8IX30	589	GSLKmLRk1SINQDR	2	2.73	853.466	1705.93	546.19
Q8IYF1	396	Qk1KKTGK	1	1.58	859.407	859.407	-742.21
Q8IYF1	410	SATTALGDk1QRK	1	1.75	1318.47	1318.47	0.66
Q8IYF1	74	DLAARWk1K	1	1.64	1030.56	1030.56	330.01
Q8IYM2	147	VmNATAALEFLk1DMKK	2	2.98	934.313	1867.62	-878.75
Q8IYM2	147	VmNATAALEFLk1DMKK	2	2.65	934.615	1868.22	-555.56
Q8IYM2	147	VmNATAALEFLk1DMKK	2	2.86	934.72	1868.43	-442.34
Q8IYM2	147	VmNATAALEFLk1DMKK	2	2.99	934.929	1868.85	-218.59
Q8IYM2	150	VmNATAALEFLKDMk1K	2	2.54	934.929	1868.85	-218.59
Q8IYM2	147	VmNATAALEFLk1DMKK	2	2.59	934.956	1868.9	-190.37
Q8IYM2	147	VmNATAALEFLk1DMKK	2	2.71	935.15	1869.29	17.99
Q8IYM2	147	VmNATAALEFLk1DMKK	2	2.51	935.21	1869.41	81.33
Q8IYM2	147	VmNATAALEFLk1DMKK	2	2.71	935.321	1869.63	200.54
Q8IYM2	150	VmNATAALEFLKDMk1K	2	2.57	935.321	1869.63	200.54
Q8IYY4	342	KVk1ELHEEHMAEKK	2	2.52	889.408	1777.81	-711.76
Q8IYY4	342	KVk1ELHEEHMAEKK	2	2.51	889.57	1778.13	-528.88
Q8IYY4	747	Sk1LPEKFGTGPQSSGQPR	2	2.65	972.709	1944.41	131.42
Q8IYY4	340	k1VKELHEEHMAEKK	2	2.56	890.202	1779.4	182.08
Q8IYY4	342	KVk1ELHEEHMAEKK	2	2.73	890.202	1779.4	182.08
Q8IYY4	747	Sk1LPEKFGTGPQSSGQPR	2	2.55	972.794	1944.58	218.79
Q8IYY4	137	QADELk1GVR	1	1.5	1059.64	1059.64	1373.23
Q8IZ83	603	k1STLASRLERQGAELK	2	2.53	914.837	1828.67	-781.87
Q8IZ83	603	k1STLASRLERQGAELK	2	2.55	915.181	1829.35	-405.23
Q8IZ83	603	k1STLASRLERQGAELK	2	2.51	915.339	1829.67	-232.23
Q8IZ83	603	k1STLASRLERQGAELK	2	2.93	915.417	1829.83	-146.95
Q8IZ83	603	k1STLASRLERQGAELK	2	2.74	916.14	1831.27	642.67
Q8IZ83	603	k1STLASRLERQGAELK	2	2.71	916.22	1831.43	729.4
Q8IZD2	340-344	Nk1KILk1SAK	1	1.68	1113.76	1113.76	-552.19
Q8IZD2	340-344	NKk1ILk1SAK	1	1.75	1113.76	1113.76	-552.19
Q8IZD2	340-344	Nk1KILk1SAK	1	1.53	1113.81	1113.81	-507.23
Q8IZD2	340-344	NKk1ILk1SAK	1	1.66	1113.81	1113.81	-507.23
Q8IZD2	500	KDKDISk1EK	1	1.51	1132.92	1132.92	-320.71
Q8IZD2	580	k1mEAILQAFAR	1	1.52	1336.77	1336.77	127.49
Q8IZQ1	3495	FQSEIk1R	1	1.51	948.687	948.687	-1472.03
Q8IZQ1	1010	SLVk1SAEGSTVPLTR	2	2.67	793.308	1585.61	-1390.8
Q8IZQ1	1006-1010	ISk1SLVk1SAEGSTVPLTRVK	2	2.58	1092.27	2183.54	-930.6
Q8IZQ1	1010	SLVk1SAEGSTVPLTR	2	2.83	793.71	1586.41	-882.78
Q8IZQ1	1010	SLVk1SAEGSTVPLTR	2	3.09	793.741	1586.48	-843.66
Q8IZQ1	1010	SLVk1SAEGSTVPLTR	2	2.51	793.848	1586.69	-708.91
Q8IZQ1	1010	SLVk1SAEGSTVPLTR	2	3.24	793.854	1586.7	-701.83
Q8IZQ1	3495	FQSEIk1R	1	1.56	949.568	949.568	-542.25
Q8IZQ1	1006	ISk1SLVK	1	1.6	816.626	816.626	-478.71
Q8IZQ1	1010	SLVk1SAEGSTVPLTR	2	2.58	794.117	1587.23	-369.66
Q8IZQ1	1462	IKGYQLLAMLLk1KK	2	2.52	845.322	1689.64	-329.47
Q8IZQ1	3498	Lk1ISSPVR	1	1.55	942.157	942.157	10.38
Q8IZQ1	1452	Ik1GYQLLAMLLKKK	2	2.71	846.142	1691.28	640.47
Q8IZU3	90-97	k1RLEMYTk1ASLK	2	2.5	775.846	1550.68	-1416.29
Q8IZU3	90-97	k1RLEMYTk1ASLK	2	2.6	776.319	1551.63	-805.08
Q8IZU3	90-97	k1RLEMYTk1ASLK	2	2.63	776.431	1551.86	-660.55
Q8IZU3	101	RLEMYTKASLk1TSNQK	2	2.59	970.612	1940.22	-538.32
Q8IZU3	90-97	k1RLEMYTk1ASLK	2	2.5	776.649	1552.29	-379.46
Q8IZU3	90-97	k1RLEMYTk1ASLK	2	2.51	776.656	1552.3	-371.12
Q8IZU3	90-97	k1RLEMYTk1ASLK	2	2.71	776.693	1552.38	-323.53
Q8IZU3	90-97	k1RLEMYTk1ASLK	2	2.62	776.711	1552.42	-299.86
Q8IZU3	90-97	k1RLEMYTk1ASLK	2	2.53	777.059	1553.11	148.44
Q8IZX4;P21675	1244	Lk1GPPEKKPk1K	1	1.84	1333.64	1333.64	-754.28
Q8IZX4;P21675	1252	Lk1GPPEKKPk1K	1	1.84	1333.64	1333.64	-754.28
Q8IZX4;P21675	1263	Lk1GPPEKKPk1K	1	1.84	1333.64	1333.64	-754.28
Q8IZX4;P21675	1271	Lk1GPPEKKPk1K	1	1.84	1333.64	1333.64	-754.28
Q8IZX4;P21675	1240	NQEk1EKLk1GPPEK	2	2.59	804.94	1608.87	-589.04
Q8IZX4;P21675	1244	NQEk1EKLk1GPPEK	2	2.59	804.94	1608.87	-589.04
Q8IZX4;P21675	1259	NQEk1EKLk1GPPEK	2	2.59	804.94	1608.87	-589.04
Q8IZX4;P21675	1263	NQEk1EKLk1GPPEK	2	2.59	804.94	1608.87	-589.04
Q8IZX4;P21675	1242	NQEKEk1Lk1GPPEK	2	2.55	805.261	1609.51	-190.71
Q8IZX4;P21675	1244	NQEKEk1Lk1GPPEK	2	2.55	805.261	1609.51	-190.71
Q8IZX4;P21675	1261	NQEKEk1Lk1GPPEK	2	2.55	805.261	1609.51	-190.71
Q8IZX4;P21675	1263	NQEKEk1Lk1GPPEK	2	2.55	805.261	1609.51	-190.71
Q8N1I0	140-143	Mk1DVk1RHITAR	2	2.64	719.664	1438.32	-977.99
Q8N1I0	1104-1109	SGNFk1QVEAk1LIDK	2	2.59	831.272	1661.54	-215.97
Q8N1I0	564	ATk1ESFcITSFLcSTKLTQNGDMLDLLK	3	3.26	1089.13	3265.39	-126.51
Q8N1I0	1104-1109	SGNFk1QVEAk1LIDK	2	2.51	831.397	1661.79	-66.23
Q8N1I0	140-143	Mk1DVk1RHITAR	2	2.61	720.421	1439.83	74.83
Q8N2C7	795	LALTMLIk1IVK	1	1.51	1284.76	1284.76	-752.79
Q8N2C7	3101	Tk1PSADQK	1	1.53	917.26	917.26	276.63
Q8N2C7	1250	GHHVNITk1K	1	1.57	1076.89	1076.89	595.48
Q8N2N9;Q5JPF3	1093	SGTVSPQk1QSAQKVIFK	2	2.51	938.34	1875.67	-262.49
Q8N2Y8	902	k1NPLGPPGLSGSLDRR	2	2.59	853.048	1705.09	-1087.34
Q8N2Y8	902	k1NPLGPPGLSGSLDRR	2	2.8	853.577	1706.15	-467.36
Q8N2Y8	902	k1NPLGPPGLSGSLDRR	2	3.01	853.699	1706.39	-323.5
Q8N2Y8	902	k1NPLGPPGLSGSLDRR	2	2.52	853.756	1706.5	-257.1
Q8N2Y8	902	k1NPLGPPGLSGSLDRR	2	2.72	854.161	1707.31	217.06
Q8N2Y8	902	k1NPLGPPGLSGSLDRR	2	2.53	854.165	1707.32	221.92
Q8N302	640	KGEGLGk1DGGGMK	1	1.51	1274.37	1274.37	-1639.2
Q8N302	629	KMLEk1MGWKK	1	1.74	1320.43	1320.43	-961.91
Q8N302	646	KGEGLGKDGGGmk1TPIQLQLR	2	2.5	1121.13	2241.26	-602.67
Q8N302	625	k1mLEKMGWKK	1	1.87	1337.68	1337.68	-15.79
Q8N302	625	k1mLEKMGWKK	1	2.03	1338.1	1338.1	301.69
Q8N3X1	940-942	KSk1Tk1mPSLVK	2	2.56	674.189	1347.37	-217.44
Q8N3X1	282	Ek1TISVSSSk1SGPVIAK	2	2.52	902.006	1803.01	-31.62
Q8N3X1	290	Ek1TISVSSSk1SGPVIAK	2	2.52	902.006	1803.01	-31.62
Q8N3X1	938	k1SKTk1mPSLVK	2	2.51	674.847	1348.69	759.29
Q8N3X1	942	k1SKTk1mPSLVK	2	2.51	674.847	1348.69	759.29
Q8N3X1	948	mPSLVk1K	1	1.53	862.419	862.419	1535.5
Q8N3Z6	397	Qk1IKVLK	1	1.53	898.544	898.544	-692.5
Q8N3Z6	508	TQKPSKPFHRSSHYHTSREDk1SPK	3	3.28	970.262	2908.77	-146.72
Q8N3Z6	397	Qk1IKVLK	1	1.57	899.338	899.338	191.19
Q8N3Z6	399	QKIk1VLK	1	2.01	899.686	899.686	577.27
Q8N3Z6	403	k1NGVIPEPSK	1	1.61	1112.62	1112.62	1203.59
Q8N412	203	k1KRFLPMK	1	1.56	1089.85	1089.85	-524.08
Q8N412	227	TALk1SLKK	1	1.68	930.935	930.935	-246.49
Q8N412	279-280	NIcSk1k1QKK	1	1.65	1218.36	1218.36	-84.24
Q8N568	69-70-72	TLQALSSEk1k1Ak1K	2	2.79	779.745	1558.48	-213.85
Q8N568	69-70-72	TLQALSSEk1k1Ak1K	2	2.84	780.036	1559.06	159.86
Q8N6H7	222	KKPAAAk1K	1	1.5	884.221	884.221	125.44
Q8N6H7	497	QGVk1SVAGK	1	1.5	916.547	916.547	525.9
Q8N6H7	216-222	k1KPAAAk1K	1	1.51	926.731	926.731	630.54
Q8N6H7;Q9NP61	228	KGLGAk1K	1	1.56	743.452	743.452	-635.72
Q8N6S4	45	SRIGk1GGK	1	1.61	843.446	843.446	-1829.82
Q8N6S4	387	Nk1AImESLSKGGNIMEQNFEPIR	3	3.04	888.517	2663.54	-945.57
Q8N6S4	48	SRIGKGGk1AcHK	2	2.67	670.924	1340.84	-550.83
Q8N6S4	48	SRIGKGGk1AcHK	2	2.69	671.288	1341.57	-8.41
Q8N6S4	48	SRIGKGGk1AcHK	2	2.53	671.291	1341.57	-4.32
Q8N6S4	48	SRIGKGGk1AcHK	1	1.56	1342.51	1342.51	694.15
Q8N6V9	134	KTNSSVk1LK	1	1.67	1045.58	1045.58	-1590.47
Q8N6V9	134	KTNSSVk1LK	1	1.77	1046.18	1046.18	-1013.62
Q8N6V9	134	KTNSSVk1LK	1	1.59	1046.42	1046.42	-780.65
Q8N6V9	134	KTNSSVk1LK	1	1.52	1047.27	1047.27	30.77
Q8N7J2	72	AAFKLFk1K	1	1.98	993.587	993.587	-1678.57
Q8N7J2	72	AAFKLFk1K	1	1.7	993.636	993.636	-1628.37
Q8N7J2	72	AAFKLFk1K	1	1.99	993.693	993.693	-1571.15
Q8N7J2	75	k1SGGTmPSIFGVKNKGDGK	2	2.54	983.577	1966.15	-563.29
Q8N7J2	669	GLAGTTIRATAcHDSAk1K	2	2.52	951.256	1901.5	184.47
Q8N7J2	72-73	AAFKLFk1k1R	2	2.52	597.414	1193.82	285.79
Q8N7J2	75	Rk1SGGTMPSIFGVKNK	2	2.55	875.81	1750.61	305.54
Q8N841	502	k1VEMQGESAGEQVRKK	2	2.52	923.136	1845.27	-996.7
Q8N841	694	MLk1SFLPTK	1	1.64	1106.59	1106.59	-739.81
Q8N841	126	k1DLLARNmSR	1	1.8	1261.77	1261.77	-559.25
Q8N841	53	ENPGAQNGLQNAQQQGk1KK	2	2.5	1040.6	2080.19	-510.71
Q8N841	495	EKk1PFQMKK	1	1.61	1206.11	1206.11	-322.33
Q8N841	126	k1DLLARNMSR	1	1.62	1246.35	1246.35	-104.66
Q8N8X9	148	k1LVENAVR	1	1.61	970.649	970.649	-511.82
Q8N8X9	148	k1LVENAVR	1	1.85	970.663	970.663	-496.85
Q8N8X9	148	k1LVENAVR	1	1.76	970.665	970.665	-495.09
Q8N8X9	148	k1LVENAVR	1	1.66	971.654	971.654	523.66
Q8N9I0	298	LTVcILEAKNLk1K	2	2.53	785.927	1570.85	-1341.95
Q8N9I0	100	Gk1GMKNAmNMKDMK	2	2.59	821.554	1642.1	-567.95
Q8N9I0	298	LTVcILEAKNLk1K	2	2.55	786.56	1572.11	-534.89
Q8N9I0	100	Gk1GMKNAmNMKDMK	2	2.57	821.663	1642.32	-434.23
Q8N9I0	100	Gk1GMKNAMNmKDMK	2	2.59	822.013	1643.02	-8.18
Q8N9I0	100	Gk1GMKNAmNMKDMK	2	2.93	822.013	1643.02	-8.18
Q8N9I0	298	LTVcILEAKNLk1K	2	2.57	787.16	1573.31	227.28
Q8NDI1	400	k1APAPPVLSPK	1	1.73	1145.8	1145.8	-1401.09
Q8NDI1	818	IVQHRLLSRQEELk1ER	2	3.62	1038.69	2076.37	-496.26
Q8NDI1	1223-1224	mAk1KEEk1cVLQ	2	2.54	732.729	1464.45	-202.63
Q8NDI1	1223-1224	mAk1k1EEKcVLQ	2	2.65	732.729	1464.45	-202.63
Q8NDI1	1224-1227	mAKk1EEk1cVLQ	2	2.57	732.729	1464.45	-202.63
Q8NDI1	736	Ek1LENSR	1	1.57	918.755	918.755	827.19
Q8NEF9	206-210-220	AVTIANSPSk1PSEk1DSVVSLESQk1TPADPK	3	3.09	1079.65	3236.95	-502.45
Q8NEF9	111	k1KIDVLK	1	1.68	886.583	886.583	517.98
Q8NEF9	112	Kk1IDVLK	1	1.68	886.583	886.583	517.98
Q8NEF9	112	Kk1IDVLK	1	1.71	886.629	886.629	570.13
Q8NEN9	1079	SLLSAALAk1SGER	2	2.63	672.705	1344.4	-844.29
Q8NEN9	1079	SLLSAALAk1SGER	2	2.94	672.779	1344.55	-735.43
Q8NEN9	634	SAEk1QAKNVDAIDDAAAPk1QFLAK	3	3.03	871.755	2613.25	-637.14
Q8NEN9	649	SAEk1QAKNVDAIDDAAAPk1QFLAK	3	3.03	871.755	2613.25	-637.14
Q8NEN9	1079	SLLSAALAk1SGER	2	2.62	673.527	1346.05	377.04
Q8NEN9	1079	SLLSAALAk1SGER	2	2.93	673.949	1346.89	1003.97
Q8NEN9	1079	SLLSAALAk1SGER	2	2.8	674.037	1347.07	1134.87
Q8NF37	191	KTVEEIk1RR	2	2.5	600.338	1199.67	-1453.36
Q8NF37	185-191	Rk1TVEEIk1R	1	1.68	1242.78	1242.78	-541.73
Q8NF37	362	ARMk1GGEK	1	1.5	919.389	919.389	321.87
Q8TAD4	43	FLk1AVGLFESYDLLK	2	2.61	892.742	1784.48	-922.84
Q8TAD4	43	FLk1AVGLFESYDLLK	2	2.99	893.059	1785.11	-567.06
Q8TAD4	43	FLk1AVGLFESYDLLK	2	2.53	893.069	1785.13	-556.39
Q8TAD4	43	FLk1AVGLFESYDLLK	2	3.03	893.188	1785.37	-422.44
Q8TAD4	43	FLk1AVGLFESYDLLK	2	2.59	893.332	1785.66	-261.18
Q8TAD4	43	FLk1AVGLFESYDLLK	2	2.52	893.39	1785.77	-196.63
Q8TAD4	43	FLk1AVGLFESYDLLK	2	2.5	893.396	1785.79	-189.66
Q8TAD4	43	FLk1AVGLFESYDLLK	2	2.78	893.412	1785.82	-171.88
Q8TAD4	43	FLk1AVGLFESYDLLK	2	2.81	893.445	1785.88	-134.83
Q8TAD4	43	FLk1AVGLFESYDLLK	2	2.61	893.579	1786.15	15
Q8TAD4	43	FLk1AVGLFESYDLLK	2	2.81	893.583	1786.16	19.92
Q8TAD4	43	FLk1AVGLFESYDLLK	2	2.76	893.622	1786.24	62.7
Q8TAD4	43	FLk1AVGLFESYDLLK	2	2.78	893.669	1786.33	115.45
Q8TAD4	43	FLk1AVGLFESYDLLK	2	2.69	893.77	1786.53	228.32
Q8TAD4	43	FLk1AVGLFESYDLLK	2	2.59	893.788	1786.57	248.95
Q8TAD4	43	FLk1AVGLFESYDLLK	2	3.02	893.942	1786.88	421.47
Q8TAD4	43	FLk1AVGLFESYDLLK	2	2.62	893.944	1786.88	423.52
Q8TAD4	43	FLk1AVGLFESYDLLK	2	2.55	894.091	1787.17	587.92
Q8TAD4	43	FLk1AVGLFESYDLLK	2	2.72	894.156	1787.31	661.1
Q8TAT5	465	LFSPAHk1KPK	1	1.83	1193.63	1193.63	-1528.95
Q8TAT5	435-446-458	k1TTNDITQPSSk1VNISPTISSESk1LFSPAHK	3	3.08	1157.51	3470.52	-97.39
Q8TAT5	466	LFSPAHKk1PK	1	1.55	1195.86	1195.86	343.46
Q8TB03	184	DFQMk1IQNFLNEFK	2	2.51	922.22	1843.43	-921.68
Q8TB03	154	k1VTEVIK	1	1.57	859.208	859.208	178.12
Q8TB03	154	k1VTEVIK	1	1.56	859.687	859.687	735.77
Q8TBZ0	585-590-591	TNILLIQDEk1EMLEk1k1THQLLK	3	3.06	931.216	2791.63	-597.54
Q8TBZ0	359	NNk1EIPITGK	1	1.64	1155.78	1155.78	-475.09
Q8TBZ0	403	QPFLVk1QGSIISENEK	2	2.55	930.348	1859.69	-231.85
Q8TBZ0	599	Ek1SSLGNELK	1	1.53	1149.09	1149.09	1579.76
Q8TCF1	142	GAKNSETAAk1VALmKLK	2	2.5	909.138	1817.27	-1049.98
Q8TCF1	147	GAKNSETAAKVALmk1LK	2	2.63	909.257	1817.51	-919.01
Q8TCF1	147	GAKNSETAAKVALmk1LK	2	2.63	909.322	1817.64	-847.49
Q8TCF1	147	GAKNSETAAKVALmk1LK	2	2.63	909.325	1817.64	-844.93
Q8TCF1	147	GAKNSETAAKVALmk1LK	2	2.69	909.567	1818.13	-577.76
Q8TCF1	147	GAKNSETAAKVALmk1LK	2	2.67	909.697	1818.39	-435.36
Q8TCF1	147	GAKNSETAAKVALmk1LK	2	2.84	910.527	1820.05	477.46
Q8TCU4	3395	Ek1ESLQK	1	1.69	903.392	903.392	-682.09
Q8TCU4	3395	Ek1ESLQK	1	1.55	903.593	903.593	-459.98
Q8TCU4	3395	Ek1ESLQK	1	1.8	904.6	904.6	653.68
Q8TCU4	3675	NKLQKk1K	1	1.56	930.187	930.187	1112.18
Q8TCX1	306	LFPPKSINTLk1DIK	2	2.73	828.255	1655.5	-909.04
Q8TCX1	295	KVYEk1LFPPK	2	2.92	646.03	1291.05	-406.72
Q8TCX1	295	KVYEk1LFPPK	2	2.69	646.173	1291.34	-184.96
Q8TDJ6	1920	TSALSAk1K	1	1.64	847.254	847.254	-865.31
Q8TDJ6	1920	TSALSAk1K	1	1.73	847.526	847.526	-543.27
Q8TDJ6	1920	TSALSAk1K	1	1.56	847.554	847.554	-510.27
Q8TDJ6	1920	TSALSAk1K	1	1.68	848.352	848.352	431.12
Q8TDJ6	1920	TSALSAk1K	1	1.66	848.457	848.457	554.36
Q8TEW0	1011	mk1AKKGmLK	1	1.59	1108.46	1108.46	-887.82
Q8TEW0	1011	mk1AKKGmLK	1	1.76	1108.48	1108.48	-867.43
Q8TEW0	1009	Dk1mKAKK	1	1.55	906.589	906.589	-589.32
Q8TEW0	994	Dk1TGKEKK	1	1.52	976.435	976.435	323.92
Q8TF27	254	Kk1STNNLK	1	1.81	974.884	974.884	-255.72
Q8TF27	254	k1STNNLK	1	1.55	847.613	847.613	771.24
Q8TF27	254	k1STNNLK	1	1.56	848.104	848.104	1349.41
Q8TF27	254	k1STNNLK	1	1.59	848.328	848.328	1613.82
Q8TF27	254	k1STNNLK	1	1.57	848.688	848.688	2037.16
Q8WU90	38	GAk1QQKFIK	1	1.52	1089.32	1089.32	-914.84
Q8WU90	4	MPPk1KQAQAGGSK	1	1.69	1369.63	1369.63	-719.28
Q8WU90	27	IIEDk1TFGLKNKK	2	2.8	789.184	1577.36	305.33
Q8WU90	96	ISk1GADPK	1	1.69	858.378	858.378	461.54
Q92521	547	Gk1FNmKmKF	1	1.91	1204.27	1204.27	-1011.52
Q92521	547	Gk1FNmKmKF	1	1.71	1204.31	1204.31	-979.96
Q92521	547	Gk1FNmKmKF	1	1.56	1204.36	1204.36	-935.22
Q92521	547	Gk1FNmKmKF	1	2.11	1204.64	1204.64	-710.15
Q92538	213	NYVGTNmKk1LK	1	1.59	1353.07	1353.07	-1141.07
Q92538	859	NLk1GVNGGK	1	1.59	928.601	928.601	-498.65
Q92538	701	NKKk1LLITGTEQFNQk1PK	2	2.52	1100.55	2200.1	-224.35
Q92538	713	NKKk1LLITGTEQFNQk1PK	2	2.52	1100.55	2200.1	-224.35
Q92538	713	KLLITGTEQFNQk1PKK	2	2.51	958.43	1915.85	-220.22
Q92538	713	LLITGTEQFNQk1PK	2	2.66	830.873	1660.74	489.89
Q92538	859	NLk1GVNGGK	1	1.65	930.402	930.402	1438.33
Q92618	848-859	TQVPGGmPGSk1SGSSPLGVVTk1AASMPKNK	3	3.46	1000.17	2998.49	-660.57
Q92618	977	Ak1FSAQPQGPPPAKGEGGAPPLPPR	2	2.6	1247.83	2494.65	-477.89
Q92618	171	KGAEGSAcAPGEAk1AAVQcSFcKSQFER	3	3.18	1025.44	3074.31	-366.81
Q92729	915	DKVk1GSR	1	1.63	830.333	830.333	-1944.1
Q92729	915	DKVk1GSR	1	1.57	830.833	830.833	-1340.83
Q92729	726	k1AAcKESKRPLEVSQR	2	2.85	965.966	1930.92	354.25
Q92736	4266	mLSLKSLKk1QMK	2	3.01	746.662	1492.32	-1075.15
Q92736	3341	KAATVVSEEDHLk1AEAR	2	2.76	948.065	1895.12	-1041.37
Q92736	4272	Vk1KmTVK	1	1.66	891.292	891.292	-965.46
Q92736	438	FIRGLDALSk1KAK	2	2.56	744.726	1488.44	-913.08
Q92736	439	FIRGLDALSKk1AK	2	2.59	744.726	1488.44	-913.08
Q92736	438	FIRGLDALSk1KAK	2	2.74	744.782	1488.56	-837.81
Q92736	439	FIRGLDALSKk1AK	2	2.88	744.782	1488.56	-837.81
Q92736	1043	Tk1KSNKDSLR	1	1.7	1218.66	1218.66	-593.41
Q92736	4266	mLSLKSLKk1QMK	2	2.81	747.095	1493.18	-495.39
Q92736	439	FIRGLDALSKk1AK	2	2.58	745.088	1489.17	-425.96
Q92736	439	FIRGLDALSKk1AK	2	2.51	745.14	1489.27	-355.85
Q92736	4604	Ek1EVARK	1	1.53	901.823	901.823	-240.15
Q92736	2655	KLFWGIFDALSQk1K	2	2.57	862.667	1724.33	155.78
Q92736	439	FIRGLDALSKk1AK	2	2.52	745.569	1490.13	220.33
Q92736	439	FIRGLDALSKk1AK	2	2.61	745.687	1490.37	377.72
Q92793;Q09472	1291	KENKFSAk1R	1	1.53	1151.32	1151.32	867.77
Q92896	772	EDVLKLcPNIKk1K	2	2.59	813.348	1625.69	-1416.56
Q92896	765	EDVLk1LcPNIK	2	2.56	685.386	1369.76	-1370.3
Q92896	765	EDVLk1LcPNIK	2	2.83	686.247	1371.49	-113.42
Q93008	753-757	EGk1LVAk1RR	1	1.52	1139.01	1139.01	-2059.79
Q93008	351	LKmILRLLQISSFNGk1MNALNEVNK	3	3.08	978.604	2933.8	-254.83
Q93008;O00507	303	EAKNEAk1NDALSmIIK	2	2.59	916.749	1832.49	-880.03
Q93008;O00507	303	EAKNEAk1NDALSMIIK	2	2.71	909.356	1817.71	-218.91
Q93008;O00507	666	FLLk1DGQLWLcAPQAK	2	2.72	965.98	1930.95	-185.77
Q93008;O00507	666	FLLk1DGQLWLcAPQAK	2	2.52	966.228	1931.45	70.62
Q93008;O00507	958	Dk1SLITAK	1	1.72	918.688	918.688	664.21
Q969V6	227-234	Ak1ELKPKVk1K	1	1.53	1251.54	1251.54	-1625.35
Q969V6	224	SQRSk1KAK	1	1.91	974.645	974.645	-504.13
Q969V6	532	DQmLQEKDk1QIEALTR	2	2.87	1002.64	2004.27	-495.76
Q96A23	126	k1LSKSLLK	1	1.52	958.658	958.658	-584.61
Q96A23	273	Ak1KKNYK	1	1.52	922.291	922.291	188.73
Q96AQ7	235	ASSLIPTcLk1ILQ	2	2.55	742.687	1484.37	-1650.5
Q96AQ7	235	ASSLIPTcLk1ILQ	2	2.61	742.923	1484.84	-1331.48
Q96AQ7	235	ASSLIPTcLk1ILQ	2	2.55	743.327	1485.65	-786.98
Q96AQ7	56	k1GImAYSLEDLLLk1VR	2	2.52	975.16	1949.31	-533.9
Q96AQ7	69	k1GImAYSLEDLLLk1VR	2	2.52	975.16	1949.31	-533.9
Q96C24	564-566	ASk1Rk1TPVMK	1	1.69	1229.25	1229.25	-1032.73
Q96C24	177	Qk1EPSVLFEVPKLK	2	2.55	842.249	1683.49	-908.2
Q96C24	177	Qk1EPSVLFEVPKLK	2	2.51	842.385	1683.76	-746.24
Q96C24	571	RKTPVmk1K	1	1.66	1045.72	1045.72	-575.18
Q96C24	561	Nk1ASKRK	1	2.04	873.578	873.578	-518.82
Q96C24	177	Qk1EPSVLFEVPKLK	2	2.76	842.597	1684.19	-493.82
Q96C24	561	Nk1ASKRK	1	1.55	873.691	873.691	-389.8
Q96C24	177	Qk1EPSVLFEVPKLK	2	3.1	842.741	1684.47	-323.15
Q96C24	177	Qk1EPSVLFEVPKLK	2	2.53	843.143	1685.28	153.76
Q96C24	177	Qk1EPSVLFEVPKLK	2	2.77	843.186	1685.36	205.18
Q96C24	177	Qk1EPSVLFEVPKLK	2	2.52	843.38	1685.75	435.55
Q96C57	109	KLGALLDSFITISEAAKEPAk1AK	3	3.01	815.362	2444.07	-329.72
Q96C57	236	SGELNGDQVSLGTk1KKK	2	2.83	916.681	1832.36	158.61
Q96C57	237	SGELNGDQVSLGTKk1KK	2	2.93	916.681	1832.36	158.61
Q96C57	238	SGELNGDQVSLGTKKk1K	2	2.54	916.681	1832.36	158.61
Q96C57	89-105	k1LGALLDSFITISEAAk1EPAK	2	2.51	1144.83	2288.65	433.24
Q96C92	305-309	TLERk1LEAk1MIK	2	2.57	772.241	1543.47	-924.83
Q96C92	305-309	TLERk1LEAk1MIK	2	2.51	772.831	1544.65	-160.09
Q96C92	134	IYAk1EASR	2	2.55	490.526	980.044	-66.56
Q96CB8	252	KPETk1LK	1	1.51	884.71	884.71	-1548.78
Q96CB8	458	KKAAQk1K	1	1.65	843.474	843.474	-677.78
Q96CB8	229	QMKRmAQKTQKPPQk1PAPAVVSVTPAVK	3	3.1	1035.16	3103.46	-418.61
Q96EA4	426	cLQLSESENmk1LR	2	2.56	833.141	1665.27	-987.47
Q96EA4	115	TKIEk1LK	1	1.62	901.582	901.582	-600.08
Q96EA4	426	cLQLSESENmk1LR	2	2.91	833.523	1666.04	-527.77
Q96EA4	117	IEKLk1VELDEARLSEK	2	2.7	971.696	1942.39	-445.29
Q96EA4	527	SVSIYTPVVSLSPHKNLPVDMQLk1k1EK	3	3.15	1041.48	3122.44	-400.48
Q96EA4	528	SVSIYTPVVSLSPHKNLPVDMQLk1k1EK	3	3.15	1041.48	3122.44	-400.48
Q96EA4	426	cLQLSESENmk1LR	2	2.75	833.666	1666.32	-356.69
Q96EA4	426	cLQLSESENmk1LR	2	2.73	834.033	1667.06	83.99
Q96EA4	426	cLQLSESENmk1LR	2	2.61	834.065	1667.12	122.94
Q96EA4	426	cLQLSESENmk1LR	2	2.74	834.106	1667.21	172.28
Q96EA4	426	LFANERcLQLSESENMk1LRAK	3	3.27	861.215	2581.63	246.38
Q96EA4	426	cLQLSESENmk1LR	2	2.77	834.289	1667.57	391.56
Q96EA4	430	LRAk1LDELKLK	1	1.58	1371.28	1371.28	1159.56
Q96EY4	169	MRKIcANDAIPk1TcK	2	2.62	924.427	1847.85	-761.8
Q96EY4	33	EAHk1QEK	1	1.55	912.167	912.167	193.39
Q96EY4	39	QEKKEk1LK	1	1.57	1073.51	1073.51	214.58
Q96EY4	160	k1IcANDAIPK	1	1.6	1173.85	1173.85	1247.16
Q96F07	1216	QDGk1DEIIk1NVPLK	2	2.61	840.757	1680.51	-846.04
Q96F07	1221	QDGk1DEIIk1NVPLK	2	2.61	840.757	1680.51	-846.04
Q96F07	1072	LEVRMk1R	1	1.5	975.195	975.195	1002.46
Q96IZ0	138-146	Gk1SSGPSARk1GK	1	1.71	1242	1242	-1926.86
Q96IZ0	148	Gk1GQIEKR	1	1.74	957.172	957.172	-975.38
Q96JB8	6	MIQSDk1GADPPDK	2	2.74	722.356	1443.7	-624.84
Q96JB8	13	GADPPDk1K	1	1.71	869.786	869.786	-187.97
Q96JB8	13	GADPPDk1K	1	1.65	870.516	870.516	650.75
Q96JB8	13	GADPPDk1K	1	1.57	870.541	870.541	679.9
Q96JH7	1013	LGSGGVVk1K	1	1.57	886.094	886.094	-1098.09
Q96JH7	1013	LGSGGVVk1K	1	1.61	886.836	886.836	-260.69
Q96JH7	1013	LGSGGVVk1K	1	1.98	887.536	887.536	528.72
Q96JH7	1013	LGSGGVVk1K	1	1.74	888.439	888.439	1544.38
Q96JM2	428	LLETk1GIPFR	1	1.92	1215.78	1215.78	-564.1
Q96JM2	484	SSLk1LGAHK	1	1.52	982.615	982.615	-550.23
Q96JM2	428	LLETk1GIPFR	1	1.61	1216.27	1216.27	-160.3
Q96JM2	1286	KHIKk1DHPALK	1	1.63	1357.6	1357.6	-33.88
Q96JM2	428	LLETk1GIPFR	1	1.65	1216.56	1216.56	74.23
Q96JM2	1282	k1HIKKDHPALK	1	1.66	1357.86	1357.86	161.74
Q96JM2	1285	KHIk1KDHPALK	1	1.94	1357.86	1357.86	161.74
Q96JM2	1286	KHIKk1DHPALK	1	1.78	1357.86	1357.86	161.74
Q96JM2	428	LLETk1GIPFR	1	1.61	1216.69	1216.69	183.58
Q96JP2	988	TMk1PPAK	1	1.69	813.46	813.46	-1923.85
Q96JP2	1037	KPLk1QGGAK	1	1.54	967.849	967.849	-1367.83
Q96JP2	1042	QGGAk1APK	1	1.61	798.54	798.54	-471.46
Q96JP5	292-295	k1DDk1SPR	1	1.79	929.545	929.545	-495.08
Q96JP5	263	EIk1VEVEVEVK	2	2.74	672.18	1343.35	-155.45
Q96JP5	249	Rk1SGKVK	1	1.52	845.547	845.547	607.01
Q96JP5	442	k1DSVVAHK	1	1.51	926.764	926.764	758.79
Q96K76	997	Tk1ANEGKK	1	1.51	918.036	918.036	-2.57
Q96K76	369-370	k1k1cDARK	1	1.52	990.46	990.46	291.66
Q96K76	630	QVMmENKLEVHk1DK	2	2.67	894.848	1788.69	328.1
Q96K76	997-1002	Tk1ANEGk1K	1	1.88	960.544	960.544	488.27
Q96K76	1002	RTKANEGk1K	1	1.6	1075.62	1075.62	1298.94
Q96L93	23	EKDLEAk1FIIQmEK	2	2.57	890.858	1780.71	-210.8
Q96L93	989	Kk1EKEILESR	1	1.68	1302.6	1302.6	67.08
Q96L93	653-659	k1QEESLk1RR	1	1.75	1258.53	1258.53	89.74
Q96L93	1234	Lk1YAELAALEFPPKK	2	2.81	881.308	1761.61	278.98
Q96L93	991	KEk1EILESREK	2	2.5	716.653	1432.3	466.3
Q96L93	676	LKDLLAEk1EK	1	1.57	1230.12	1230.12	537.66
Q96L93	559	EAAk1LREKR	1	1.5	1144.95	1144.95	1415.21
Q96LT9	43	GDRTLLVRHLPAELTAEEk1EDLLK	3	3.14	929.92	2787.75	-878.01
Q96LT9	481	AAAk1ALK	1	1.6	714.416	714.416	-653.29
Q96LT9	494	AAAKALKEANGYVLFGk1PMVVQFAR	3	3.04	907.864	2721.58	-619.12
Q96LT9	43-48	HLPAELTAEEk1EDLLk1YFGAQSVRVLSDK	3	3.21	1124.7	3372.1	-209.04
Q96LT9	80	AAIk1ALTR	1	1.51	886.154	886.154	80.41
Q96M69	362	LTELDQk1KIK	1	1.56	1259.67	1259.67	926.57
Q96M69	657-658	LSAk1k1TPAER	1	1.66	1186.6	1186.6	1042.48
Q96M86	3594	GKGLmRNQk1R	2	2.52	622.757	1244.51	-1586.81
Q96M86	3594	GKGLmRNQk1R	2	2.73	623.451	1245.89	-471.13
Q96M86	936	RHAIMPk1LQQLMAAALAELEGLLAK	3	3.11	920.469	2759.39	-361.25
Q96M86	3594	GLMRNQk1R	1	1.66	1046.24	1046.24	945.32
Q96MY7	399	Nk1PFLLR	1	1.58	928.64	928.64	-1614.84
Q96MY7	519	AKLk1ENRNNDR	1	1.6	1398.71	1398.71	-1310.23
Q96MY7	519	AKLk1ENRNNDR	1	1.65	1398.72	1398.72	-1302.19
Q96MY7	519	AKLk1ENRNNDR	1	1.82	1399.02	1399.02	-1088.57
Q96MY7	287	ISk1QKATR	1	1.52	973.253	973.253	-920.46
Q96MY7	534	EYKk1ELEEMK	1	1.51	1368.45	1368.45	-827.92
Q96MY7	284	DLAATAEAk1ISKQK	2	2.6	758.42	1515.83	-595.35
Q96MY7	287	QRDLAATAEAKISk1QK	2	2.67	900.844	1800.68	-207.06
Q96MY7	583-593	Nk1GQGTRAVQEk1ETK	2	2.75	880.171	1759.34	230.71
Q96MY7	287-289	DLAATAEAKISk1Qk1ATR	3	3.03	630.122	1888.35	638.81
Q96NG3	351-359	KDLEIAk1EYDLPDAk1SR	3	3.01	692.493	2075.47	-408.19
Q96NG3	309	KVLEWNk1EEVPNK	2	2.66	828.255	1655.5	-235.77
Q96NG3	496	k1TNYVENLK	1	1.63	1151.42	1151.42	98.44
Q96NG3	309	KVLEWNk1EEVPNK	2	2.66	828.705	1656.4	307.5
Q96NW7	663	LVLLGKDk1K	1	1.61	1055.98	1055.98	-333.69
Q96NW7	663	LVLLGKDk1K	1	1.73	1056.03	1056.03	-287.43
Q96PZ0	307	RAITVQEIAVLk1ITAQR	2	2.75	976.258	1951.51	-937.89
Q96PZ0	429-437	Tk1DPTAALRk1LPVK	2	2.64	811.797	1622.59	-223.32
Q96PZ0	240	k1ALANPR	1	1.51	813.464	813.464	1849.59
Q96QZ7	1348	AAAANGPk1R	1	1.51	896.478	896.478	-1707.99
Q96QZ7	728	GGLPVPk1K	1	1.54	837.751	837.751	-342.73
Q96QZ7	924	Rk1VVFAVPK	1	1.62	1086.32	1086.32	-44.54
Q96QZ7	474	FIHTk1LRK	1	1.65	1087.03	1087.03	1553.67
Q96RT1;Q96NW7	381	Lk1NLPFSFTK	1	1.79	1236.72	1236.72	-621.72
Q96RT1;Q96NW7	381	Lk1NLPFSFTK	1	1.51	1236.78	1236.78	-571.25
Q96SB4	85-103	YHVIRk1LGWGHFSTVWLSWDIQGk1K	3	3.12	1042.4	3125.19	-778.85
Q96SB4	602-604	HITk1Lk1PWGLFEVLVEK	2	2.63	1061.09	2121.17	-654.93
Q96SB4	16	Tk1AKKDK	1	1.68	860.526	860.526	-584.75
Q96SB4	258	LAAEATEWQRSGAPPPSGSAVSTAPQPk1PADKmSKNK	3	3.07	1283.83	3849.46	-475.16
Q96SB4	593	EFFTk1KGDLK	1	1.89	1255.56	1255.56	80.14
Q96SB4	594	EFFTKk1GDLK	1	1.79	1255.56	1255.56	80.14
Q96SB4	16-18	Tk1Ak1KDK	1	1.52	904.349	904.349	1418.68
Q99460	310	TSSAFVGk1TPEASPEPK	2	2.52	887.577	1774.15	-1018.65
Q99460	869	k1EPEPNFQLLDNPARVmPAQLK	3	3.13	865.274	2593.81	-459.56
Q99460	861	KEEEKMEVDEAEk1K	2	2.54	882.826	1764.64	-173.57
Q99460	861	MEVDEAEk1KEEK	2	2.61	754.413	1507.82	104.55
Q99460	862	MEVDEAEKk1EEK	2	2.62	754.413	1507.82	104.55
Q99460	838	EKVSTAVLSITAk1AK	2	2.52	795.049	1589.09	128.7
Q99460	838	VSTAVLSITAk1AKKK	2	2.63	794.788	1588.57	393.2
Q99614;Q96IZ0	302	EEMIGk1LK	1	1.52	990.668	990.668	461.76
Q99961	152	DLk1EIQHHLKK	2	2.82	716.063	1431.12	-391.59
Q99961	239	QAVQILDELAEk1LK	2	2.66	820.868	1640.73	-116.4
Q99961	239	QAVQILDELAEk1LK	2	2.69	820.993	1640.98	35.82
Q99961	239	QAVQILDELAEk1LK	2	2.59	821.166	1641.32	247.03
Q9BT09	224	GDTAALGGk1K	1	1.56	960.034	960.034	-41.77
Q9BT09	229-234	k1SSRAk1AAGGR	1	1.86	1174.55	1174.55	1049.64
Q9BT09	224	KGDTAALGGk1K	1	1.82	1089.59	1089.59	1230.57
Q9BT25	27	Dk1RVQGGR	1	1.72	957.614	957.614	-471.97
Q9BT25	205	LLLSQRk1R	1	1.57	1056.75	1056.75	423.74
Q9BT25	68	k1SSLLQK	1	1.66	847.567	847.567	1831.85
Q9BVJ6	298	ARmmERMSLk1HQNSGK	2	2.8	989.322	1977.64	-851.2
Q9BVJ6	114	k1TVELPLNK	1	1.53	1084.18	1084.18	-113.88
Q9BVJ6	122	TVELPLNk1EEIERIHREVAFNK	3	3.13	903.627	2708.87	284.63
Q9BVJ6;Q5TAP6	314	SKAIMAk1YDLEAR	2	2.5	769.617	1538.23	-379.86
Q9BVJ6;Q5TAP6	331	Nk1ELTQK	1	1.5	903.506	903.506	533.67
Q9BVJ6;Q5TAP6	331	Nk1ELTQK	1	1.64	903.549	903.549	581.74
Q9BVR0	284-289	k1RVPk1KPESTDDEEK	2	2.84	935.464	1869.92	-606.94
Q9BVR0	284-289	k1RVPk1KPESTDDEEK	2	2.9	935.934	1870.86	-104.35
Q9BVR0	284-289	k1RVPKk1PESTDDEEK	2	2.67	936.219	1871.43	200.95
Q9BVR0	284-289	k1RVPk1KPESTDDEEK	2	3.15	936.219	1871.43	200.95
Q9BVR0	284-289	k1RVPKk1PESTDDEEK	2	2.69	936.261	1871.52	245.95
Q9BVR0	284-289	k1RVPk1KPESTDDEEK	2	3.17	936.261	1871.52	245.95
Q9BVR0	284-289	k1RVPKk1PESTDDEEK	2	2.59	936.336	1871.66	325.5
Q9BVR0	284-289	k1RVPk1KPESTDDEEK	2	3.07	936.336	1871.66	325.5
Q9BW71	173	k1KPVVKK	1	1.56	868.558	868.558	-669.84
Q9BW71	174	Kk1PVVKK	1	1.57	868.558	868.558	-669.84
Q9BW71	215	KVEGNk1GTKSLK	2	2.94	665.979	1330.95	-455.48
Q9BW71	218	KVEGNKGTk1SLK	2	3.16	665.979	1330.95	-455.48
Q9BW71	383	k1NRSSKK	1	1.54	890.247	890.247	242.55
Q9BW71	413	GGk1AGSGRR	1	1.5	889.329	889.329	1524.43
Q9BXA9	695	VLScQSALk1mHYR	1	1.65	1651.81	1651.81	-87.35
Q9BXA9	398	HRk1GKPPNVSVFEPK	2	2.64	882.023	1763.04	-9.52
Q9BXA9	695	VLScQSALk1mHYR	1	1.58	1652.81	1652.81	516.55
Q9BXR5	622	k1TTQEQLKRNVR	2	2.67	771.997	1542.99	-506.26
Q9BXR5	243	NLSLENAk1TSVLLLNK	2	2.5	900.238	1799.47	-354.55
Q9BXR5	243	NLSLENAk1TSVLLLNK	2	2.5	900.312	1799.62	-273.12
Q9BXR5	243	NLSLENAk1TSVLLLNK	2	2.7	900.408	1799.81	-165.66
Q9BXR5	243	NLSLENAk1TSVLLLNK	2	2.56	900.754	1800.5	218.28
Q9BXW6	194	QcALk1LLRSGADPNLK	2	2.65	913.658	1826.31	-465.93
Q9BXW6	194	QcALk1LLRSGADPNLK	2	2.68	913.723	1826.44	-394.25
Q9BXW6	767	k1LcALYGK	1	1.67	994.875	994.875	-358.37
Q9BXW6	194	QcALk1LLRSGADPNLK	2	2.64	913.779	1826.55	-333.01
Q9BXW6	194	QcALk1LLRSGADPNLK	2	2.71	913.806	1826.61	-303.06
Q9BXW6	194	QcALk1LLRSGADPNLK	2	2.84	914.191	1827.37	117.91
Q9BXW6	194	QcALk1LLRSGADPNLK	2	2.78	914.225	1827.44	155.58
Q9BXW6	194	QcALk1LLRSGADPNLK	2	2.82	914.275	1827.54	210.21
Q9BXW6	194	QcALk1LLRSGADPNLK	2	2.71	914.302	1827.6	239.46
Q9BY84	299-308	Ik1NQTGASGPk1SK	1	1.57	1399.03	1399.03	-1102.6
Q9BY84	621-624	SWHEESPFEk1QFk1RR	2	2.57	1038.22	2075.44	-407.34
Q9BY84	297	k1IKNQTGASGPK	2	2.54	636.118	1271.23	-180.89
Q9BY84	299	KIk1NQTGASGPK	2	2.64	636.118	1271.23	-180.89
Q9BY84	299	KIk1NQTGASGPK	2	2.55	636.469	1271.93	370.48
Q9BY84;Q13202	397	Lk1RSFSLDIK	1	1.53	1249.59	1249.59	76.65
Q9BY89	1152	ESANk1MSPSGGAPQTTPTLR	2	2.57	1036.47	2071.93	-656.77
Q9BY89	936	MRk1AGAMDQR	2	2.57	603.34	1205.67	-634.82
Q9BY89	391	Ak1LDPEPEKAAESPSPR	2	2.67	932.633	1864.26	-424.93
Q9BY89	355-357	k1Ek1mLSKPEMGSPR	2	2.8	859.72	1718.43	-352.16
Q9BY89	355-361	k1EKmLSk1PEMGSPR	2	2.83	859.72	1718.43	-352.16
Q9BY89	870	Sk1PGVGAR	1	1.57	813.652	813.652	-343.49
Q9BY89	355-361	k1EKmLSk1PEmGSPR	2	2.59	868.065	1735.12	48.64
Q9BYD6	54-55	Tk1k1GAKEK	1	1.54	973.396	973.396	-769.53
Q9BYD6	54	Tk1KGAKEK	1	1.54	931.593	931.593	-553.7
Q9BYD6	52	SAKk1TKK	1	1.53	832.591	832.591	-514.05
Q9BYD6	101	QIYEVEk1AVHLLK	2	2.7	807.169	1613.33	259.05
Q9GZN1	33	Sk1TARLK	1	1.58	845.563	845.563	-538.53
Q9GZN1	33	Sk1TARLK	1	1.58	847.499	847.499	1747.4
Q9GZN1	33	Sk1TARLK	1	1.61	847.567	847.567	1828.2
Q9H2B2	341	ISKk1KTHVK	1	1.54	1110.58	1110.58	-711.12
Q9H2B2	279	EIIk1RNVRK	1	1.59	1199.62	1199.62	966.11
Q9H2B2	71-78	k1KFGADDk1NEVK	2	2.53	733.112	1465.22	1082.84
Q9H2B2	71-78	k1KFGADDk1NEVK	2	2.52	733.148	1465.29	1130.77
Q9H2B2	71-78	Kk1FGADDk1NEVK	2	2.52	733.148	1465.29	1130.77
Q9H306	151	FTKISk1GIADIMIAFR	2	2.72	926.705	1852.4	-1007.86
Q9H306	151	FTKISk1GIADIMIAFR	2	2.77	926.743	1852.48	-967.09
Q9H306	151	FTKISk1GIADIMIAFR	2	2.6	926.863	1852.72	-837.56
Q9H306	148	FTk1ISKGIADImIAFR	2	3.32	935.21	1869.41	-458.74
Q9H306	151	FTKISk1GIADImIAFR	2	2.67	935.21	1869.41	-458.74
Q9H306	148	FTk1ISKGIADImIAFR	2	2.57	935.233	1869.46	-433.26
Q9H306	148	FTk1ISKGIADImIAFR	2	2.98	935.308	1869.61	-353.31
Q9H306	151	FTKISk1GIADImIAFR	2	2.63	935.321	1869.63	-339.46
Q9H306	148	FTk1ISKGIADImIAFR	2	3.03	935.399	1869.79	-255.6
Q9H306	151	FTKISk1GIADImIAFR	2	2.63	935.61	1870.21	-29.97
Q9H3S7	607	LFEEQLk1KYDQLK	2	2.65	862.819	1724.63	-212.34
Q9H3S7	608	LFEEQLKk1YDQLK	2	2.62	862.819	1724.63	-212.34
Q9H3S7	386	EmMAk1IEDK	1	1.52	1153.36	1153.36	-5.74
Q9H3S7	386	EmMAk1IEDK	1	1.51	1153.38	1153.38	13.52
Q9H3S7	386	EMmAk1IEDK	1	1.52	1153.38	1153.38	13.52
Q9H7D0	312	VGHmELKEGk1K	1	1.54	1312.99	1312.99	-1188.07
Q9H7D0	1848	EAk1APPPPPPK	2	2.57	585.85	1170.69	-589.18
Q9H7D0	138-145	SQILSGTLPk1DELAELk1K	2	2.74	1027.61	2054.21	-566.19
Q9H7D0	138-145	SQILSGTLPk1DELAELk1K	2	2.58	1027.62	2054.23	-559.65
Q9H7D0	138-145	SQILSGTLPk1DELAELk1K	2	2.68	1027.79	2054.57	-393.56
Q9H7D0	655	HNLk1KLmEVDGGEIVK	2	2.88	934.757	1868.51	-367.92
Q9H7D0	656	HNLKk1LmEVDGGEIVK	2	2.81	934.757	1868.51	-367.92
Q9H7D0	138-145	SQILSGTLPk1DELAELk1K	2	2.73	1028.08	2055.16	-105.37
Q9H7D0	1848	EAk1APPPPPPK	1	1.78	1171.57	1171.57	158.39
Q9H845	162	GIILAGTEEQk1AK	1	1.53	1399.03	1399.03	-1132.34
Q9H845	41	AFAk1ELFLGKIKK	2	2.51	768.845	1536.68	499.62
Q9H845	41	AFAk1ELFLGKIKK	2	2.51	768.88	1536.75	545.2
Q9HAN9	75	VIMAELATk1NSK	2	2.75	673.949	1346.89	-541.44
Q9HAN9	146	Tk1AVPKVK	1	1.52	912.751	912.751	-436.02
Q9HAN9	75	VIMAELATk1NSK	2	2.71	675.131	1349.25	1210.78
Q9HAN9	146	Tk1AVPKVK	1	1.56	914.414	914.414	1382.98
Q9HAU0	309	VLIKPEIQNNQk1NK	2	2.66	854.095	1707.18	-1065.11
Q9HAU0	466	NSk1TRPESIcSVTPSTHDK	2	2.62	1093.17	2185.34	-941.23
Q9HAU0	237	YAFk1AAHPNMR	1	1.51	1348	1348	-426.01
Q9HAU0	315	NKEmSk1IEEKK	2	2.5	712.049	1423.09	314.14
Q9HB71	50	mQQKSQk1K	1	1.55	1062.51	1062.51	-1637.93
Q9HB71	157	Kk1VENTR	1	1.61	916.58	916.58	-516.68
Q9HB71	123	SFDLLVKNLNGk1SYSMIVNNLLKPISVEGSSK	3	3	1180.2	3538.59	-155.38
Q9HB71	197	k1IYEDGDDDMKR	1	1.59	1527.98	1527.98	213.68
Q9HCE7	422	mRPk1DLK	1	1.57	944.514	944.514	-1743.47
Q9HCE7	418	QImk1mRPKDLK	2	2.61	731.239	1461.47	-926.06
Q9HCE7	418	QImk1MRPKDLK	2	2.53	723.597	1446.19	-441.55
Q9HCE7	422	QImKmRPk1DLK	2	2.54	731.646	1462.29	-368.41
Q9HCE7	418	QImk1MRPKDLK	2	2.51	724.222	1447.44	422.6
Q9HCE7	14	NGSSIk1IR	1	1.52	917.456	917.456	439.1
Q9HCM7	170	VTVSk1GGDR	1	1.54	959.999	959.999	-1108.15
Q9HCM7	162	VPLQPSk1QMK	1	1.5	1197.22	1197.22	-1044.43
Q9HCM7	240	SEAk1AGPVPK	1	1.78	1025.82	1025.82	-347.34
Q9HCM7	838	ESRSPAKEEAAk1MPAR	2	2.65	900.844	1800.68	-196.33
Q9HCM7	170	VTVSk1GGDR	1	1.81	962.257	962.257	1241.84
Q9HDC5	222	GGLFRRGSLLGSmk1LR	3	3.06	602.412	1805.22	-1083.29
Q9HDC5	604	SVTKPVAKESk1AEPK	2	2.58	820.907	1640.81	-669.85
Q9HDC5	235	SSISSk1RSSVR	1	1.53	1237.26	1237.26	715.99
Q9NP80	508	k1LGSDVFSQNVIVGTVK	2	2.67	917.161	1833.31	-441.65
Q9NP80	726	NEk1LDQLQLEGLK	2	2.51	785.642	1570.28	-324.08
Q9NP80	761	ILSQEKTTLQk1INDWIk1LK	2	2.55	1192.75	2384.48	-143.03
[truncated: 330 more rows]
